# Supplementary material for: Immunogenicity of Bacillus Calmette-Guérin in pigs: potential as a translational model of non-specific effects of BCG
Source: Front Immunol. 2023 Jul 13;14:1219006. doi: 10.3389/fimmu.2023.1219006 (PMC10374211; doi:10.3389/fimmu.2023.1219006)
Supplement: Supplementary Table 3 — Gene expression data from Experiment B, ex vivo blood. Gene expression values were scaled relative to the lowest value within each gene sequence and log2-transformed, setting this to 1. [file Table_3.xls]

## Sheet: Sheet1
FLUIDIGM	B-ACTIN(6)_copy	CD14_8(8)	C3_10(10)	GADPH(20)	IL1B_29(29)	IFNA_49(49)	TLR4_62(62)	TGFB_70(70)	TGFB_72(72)	TNF_74(74)	CCL5_121(121)	STAT1_122(122)	TLR7_124(124)	TNF_125(125)	IL1RN_142(142)	YWHAE(TBPI)(156)_copy	IL1A_157(157)	TLR2_160(160)	TLR7_164(164)	TLR10_165(165)	RIGI_171(171)	MDA5_172(172)	MYD88_179(179)	CASP1_184(184)	IRF3_185(185)	TLR1_188(188)	IL1B_233(233)	TLR4_235(235)	IL1RAP_276(276)	IRF2_287(287)	RIGI_357(357)	MX1_501(501)	CD86_560(560)	CD86_561(561)	ITGAM_576(CD11B)(576)	ITGAM_577(CD11B)(577)	FCGR3B_587(587)	FCGR3B_588(588)	SLA-DRB_593(593)	SLA-DRB_594(594)	NOD2_609(609)	NFKB_612(612)	NFKB_613(613)	CD14_614(614)	CSF1_615(615)	CSF1_616(616)	TBX21_617(617)	ADA_618(618)	ADA_619(619)
PA1	1.86819	6.61502	2.0104	5.56465	2.63907	0.67907	7.84502	1.89849	1.43004	4.97123	1.80814	1.39519	3.02406	3.32002	1.97289	1.1634	1.59188	3.40482	4.17774	2.31929	2.3241	1.36034	1.74803	2.35091	1.53336	4.9281	3.5975	2.29341	4.17259	1.0123	1.20916	2.45989	2.04074	2.3333	5.2435	5.75214	3.36828	1.17301	5.4545	2.15716	4.42812	1.37413	1.82296	3.58249	3.90737	4.13028	2.66175	1.27404	1.36089
PA3	1.78734	6.28725	2.52643	5.12929	0	1.88894	7.50331	1.52369	1.22004	0	2.31082	1.40116	2.91316	1.21978	1.96971	1.47538	1.8263	2.14415	4.56429	2.85709	3.74294	1.37746	1.66432	2.48788	1.51746	4.04736	2.7441	1.81545	3.19501	1.26239	1.38143	2.03575	1.97394	2.134	3.7829	2.59762	3.78673	1.6315	2.80938	2.4803	4.9177	1.0223	1.19669	3.44227	3.29391	3.26186	2.77828	2.05543	1.57434
PA5	2.19256	6.31621	2.40652	5.63662	3.90518	1.03943	7.53215	1.12613	1.38378	6.58804	2.66992	0.521069	2.82155	2.5929	1.67186	0.317107	2.72572	2.05558	4.23091	2.81778	2.98411	1.35218	1.59014	2.5573	1.51963	5.48228	2.54113	1.56793	3.02108	0.789734	0.993662	1.18896	1.61424	2.1518	4.60956	4.28807	2.92119	1.07306	5.5192	1.99625	4.57382	1.51137	1.93532	3.28565	3.35769	3.27313	1.66779	1.71089	1.34339
PA7	2.07649	8.58394	3.30367	5.05764	4.35315	1.53449	7.62751	1.51221	1.4015	4.2035	5.04816	1.15332	3.42209	3.88711	2.96043	0.695077	2.55783	3.0914	4.23882	2.2049	4.22691	0.918645	2.19062	3.17159	2.49485	3.34992	3.62582	2.54971	4.78702	1.36915	2.3604	4.21723	1.4193	1.50572	5.18301	4.17001	4.31538	2.21856	0	1.69179	5.10408	2.13112	2.55606	5.22166	3.49615	4.17796	3.42869	2.24992	2.16011
PA9	2.30322	6.66219	1.62274	5.24162	3.64437	1.52609	7.21447	0.943911	1.20178	3.62127	2.98786	1.10122	2.75737	3.58777	2.281	0.66219	2.6203	2.6045	3.90922	3.3952	1	1.72666	1.75529	1.89508	2.06723	5.11098	3.41928	1.9707	3.49327	1.22321	2.08777	2.61716	1.85955	2.30864	3.88788	3.86536	4.12227	1.93318	0.984003	2.1246	3.20058	1.58634	1.90368	3.73397	4.29477	4.50466	3.81513	2.20883	2.35662
PA11	2.39288	6.36587	2.82928	6.30459	3.58309	0.83252	7.64835	1.34389	0.613005	5.19349	3.1452	1.0109	2.52751	2.55005	1.70395	0.51909	2.65526	1.97918	1.89868	1.59324	2.84719	1.53588	1.64383	2.81449	1.97186	3.97076	3.66352	2.11176	4.04465	0.791334	1.97492	3.23408	2.24784	2.49524	4.41704	4.78405	3.69023	1.31059	7.7158	3.58814	3.54598	1.68501	2.07862	3.93082	3.47835	4.18603	2.29836	1.49206	1.35274
PA13	1.77629	6.32381	2.96127	4.70413	4.45926	1.9559	8.55483	1.59543	1.62884	3.66217	3.87885	1.38923	3.31604	3.31829	2.35202	0.791873	2.25269	2.40568	3.9221	2.32857	2.37237	1.05009	1.6805	2.47532	2.41264	6.09045	4.12385	2.64453	3.52147	1.42631	2.04207	3.22646	1.92286	2.0552	3.69321	3.36532	4.42561	2.25456	2.97897	3.10623	4.57169	2.04714	2.14706	3.51862	4.01419	4.63616	3.33509	2.32334	2.15738
PA15	1.84171	7.03582	2.14403	4.90674	3.75972	1.71118	7.35614	1.49284	1.95792	3.44401	2.24526	1.16934	2.54592	3.98402	2.68729	1.23702	3.13129	1.97665	3.96204	2.75147	2.07163	1.15952	2.16361	1.90209	2.79896	5.36644	3.89499	2.61483	3.05555	1.20439	1.31043	1.99642	1.58019	1.55399	5.83602	5.3334	4.37408	1.97422	2.22879	2.23143	5.11299	1.65438	2.20522	3.99853	4.27916	4.70315	1.98034	1.8632	2.43108
PA17	2.10112	8.17173	3.83629	4.23406	4.71444	0.735523	10.5705	1.16451	1.72109	7.47397	1.93223	3.56704	0.10758	6.3015	4.36094	0.264161	3.96444	4.50585	2.45344	2.46691	3.2312	1.98903	3.40743	4.33288	3.76763	5.7786	4.51075	4.65584	6.31078	1.65748	2.51407	4.73084	1.41534	1.2275	6.27151	6.93034	5.14781	2.9	4.63762	1.0384	4.86679	2.39437	2.87827	4.69651	5.54947	6.47369	0	1.29704	1.20933
PA19	2.10168	6.23426	3.53762	5.59614	4.35967	0.908938	7.43394	0.203507	1.4227	3.90119	2.25132	0.423271	2.29321	2.18757	1.79685	1.18774	2.50272	2.70932	2.82891	2.4902	4.29735	1.22819	1.51222	2.12394	1.77674	2.96702	3.7173	1.27496	3.10671	0.661729	1.57632	1.964	1.821	2.56915	3.8306	2.8119	3.44909	1.8285	1.05165	2.38206	4.45608	1.60291	1.71203	3.52342	2.72057	3.24477	2.5328	1.7357	1.4141
PA21	2.27834	8.08821	3.76514	4.683	3.84715	0	9.58875	1.28868	1.61007	6.86007	1.34347	2.77557	1.56803	5.49633	3.75336	0.58808	3.71905	4.17903	2.93826	2.13926	2.99129	1.81377	3.38487	3.82284	3.56098	4.45974	3.96676	3.88439	6.05512	1.49655	2.38759	4.39229	1.2957	1.19364	6.40257	6.83189	5.12739	2.77478	5.53071	1.66256	5.95016	2.31935	2.80743	4.98742	5.35961	5.92099	0.844768	1.48071	1.52696
PA23	2.70229	7.63794	3.68752	4.91264	4.65026	1.35594	5.27471	0.974302	1.52405	5.61459	2.95277	0.826373	0.626037	2.07896	2.41045	0.484783	0.128891	2.41258	4.33427	3.21275	2.5093	1.35099	1.82473	2.08084	2.49739	5.51324	3.94248	2.2797	4.7305	1.10602	1.96692	2.42532	1.26064	1.34582	4.13395	4.00092	4.21374	2.12474	5.51578	2.24017	3.76692	1.57927	2.0223	4.93445	2.04799	2.21389	2.47106	1.99888	2.03011
PA25	2.06716	6.7216	3.52743	3.61755	4.36789	2.02791	7.89203	2.18047	1.966	5.19804	3.16508	2.04954	1.2515	3.71754	2.51508	0.814603	2.82562	2.91971	5.79977	4.19805	2.58604	1.33335	2.26958	3.75532	2.63956	6.4078	2.97898	2.16346	3.81893	1.09757	1.38776	1.75616	1.02182	0.994525	3.62697	3.23293	4.2413	2.38077	6.22306	2.5118	4.51574	1.62345	2.28527	3.49056	2.79586	3.56388	3.86417	1.7491	1.68172
PA27	1.82123	6.97242	4.1522	3.80059	3.95411	2.00056	8.71891	2.178	1.91928	5.89516	2.70225	1.65475	1.80728	3.90838	2.97387	0.850713	3.61276	2.7323	4.55482	3.28957	2.86027	1.84302	1.98398	2.54231	2.44527	5.66944	3.78147	2.81755	3.86757	1.31277	2.253	3.80474	1.8396	1.57527	3.18349	2.94318	4.47885	2.48491	6.38937	2.8164	4.66243	2.25528	2.41443	4.04293	4.06872	4.25742	3.34018	2.23339	2.23913
PA29	1.89141	6.84528	3.73589	4.41251	4.60694	1.71343	8.66381	1.86464	1.58163	0	2.02133	1.9315	2.75525	2.98601	3.0613	0.806718	3.97651	3.44174	2.40441	3.59613	4.16655	2.18891	2.25279	3.44782	2.31857	5.42286	4.21474	2.93843	4.39679	1.36552	2.51787	2.77187	1.99187	2.02172	3.81428	4.00292	4.68148	2.72633	6.4306	2.7174	4.33294	1.89718	2.16094	3.90486	3.99524	4.05961	2.74633	1.4988	0.735345
PA31	2.04276	6.05842	3.14956	4.20818	5.15618	1.75771	9.05174	2.5299	2.00129	6.6135	2.86509	1.55171	2.15307	4.59618	2.42046	0.874636	2.85606	3.04639	4.54227	2.98302	3.34819	0.984538	2.34045	3.32318	2.77975	6.31841	3.81428	3.40383	4.35056	1.21688	2.13147	3.83118	1.89164	1.6648	3.93888	3.91824	4.08327	2.49876	6.59756	2.80738	4.59895	2.31027	2.86461	4.45358	2.58751	3.28642	3.63696	1.8483	1.74381
PA33	1.44687	6.83719	3.72462	3.89872	4.3763	1.25306	8.78414	2.43542	1.81459	6.33844	2.87292	2.541	1.62711	4.34098	2.81381	0.52348	2.74972	3.13389	3.41201	3.04381	3.43081	2.22739	1.86038	2.70389	1.94384	5.87562	3.74813	2.74229	3.90063	0.852537	2.09034	2.66746	1.1594	1.22814	2.72204	2.86304	4.25443	2.38626	4.94388	2.91957	4.42349	1.52748	1.98027	3.57484	4.62767	5.17756	2.72652	1.24482	1.05134
PA35	1.69175	7.59374	3.21353	4.9612	5.06624	2.12091	9.42558	1.75998	1.64031	6.14018	3.09634	0.914456	1.86199	3.11311	2.35434	0.57518	2.99758	2.73541	3.25172	3.13892	2.29174	1.36144	1.66477	0.99058	1.6931	5.88198	4.23743	2.45216	3.957	0.857483	1.30629	1.88859	1.35206	1.64595	3.49091	3.66345	3.95471	2.00878	5.54345	1.84666	4.8922	1.39312	1.52574	4.55791	1.57988	2.74195	2.69006	1.86758	2.05558
PA37	1.97076	7.79727	4.2758	4.56196	5.34935	1.94054	7.8383	1.79079	1.86004	4.76682	3.29871	1.65688	2.43953	1.84897	2.69904	0.75828	2.53918	3.5586	2.84487	3.21509	3.41021	1.81889	1.99685	2.50159	2.07418	5.15376	4.53844	2.01929	4.49213	0.743492	1.84307	2.0172	1.06194	1.16171	3.93744	4.25694	3.92031	2.33357	5.33902	1.58467	5.54392	1.51901	1.83033	4.5656	2.2961	3.13736	2.72211	2.18094	1.70051
PA39	1.94467	7.12721	3.62184	4.9419	3.20031	1.35708	7.15465	1.83819	1.61402	4.13832	2.57583	1.08277	1.56295	2.31111	2.16362	0.323743	3.43924	2.59796	1	1.28461	2.38389	1.48653	1.43091	2.41565	1.93802	4.16425	2.71332	1.64956	3.86819	0.599326	1.4065	1.90685	0.672551	0.951886	2.69466	3.72059	3.83515	2.24144	7.1463	2.66632	4.37005	1.3776	1.81682	4.35458	0.360174	2.78608	2.0886	2.21183	1.48188
PA41	1.25486	5.64664	4.03314	5.19178	3.31903	1.16499	7.58583	1.76812	1.70511	6.33095	1.97519	1.84037	2.57801	1.7497	1.41499	0.554077	2.20085	3.13843	3.7951	2.20001	2.84357	1.95202	0.637596	3.03969	1.99085	3.89704	3.12931	1.55917	3.47445	0.440032	1.68227	1.90523	1.46745	1.82424	3.36013	2.08608	3.67453	2.20212	4.62019	2.59412	3.62059	1.84294	1.84993	3.17393	3.06482	2.88871	2.45913	1.82676	1.24408
PA43	1.41975	7.80554	3.71833	4.3197	5.54508	2.10662	8.92818	2.23501	2.27208	6.33198	4.22662	2.27701	2.44151	4.22969	3.11656	1.02039	3.5878	3.82726	4.35139	3.04583	2.47003	1.52728	2.05341	2.97662	2.58932	5.85328	4.35957	3.03292	4.53803	1.34017	1.90661	2.8303	1.34163	1.28306	4.17082	2.90937	4.74834	2.8214	5.01646	3.17937	5.00998	2.38798	2.71445	4.15461	4.08263	5.06092	4.16391	1.43527	1.29744
PA45	1.14351	4.52709	2.49101	3.93267	2.89471	1.65488	6.39244	0.985033	1.27527	4.26021	2.97685	0.757041	1.95975	2.75519	1.28459	1.21442	2.3295	1.05609	2.13711	1.19571	3.03521	2.51274	0.401952	1.68181	1.4023	4.02086	1.49378	0.637212	1.92155	0.267697	2.04565	3.57948	0.637799	0.753959	3.39566	3.6734	2.6937	1.23995	4.09764	2.19005	3.43434	1.09891	1.24797	1.81945	1.68283	3.01871	3.56224	2.92592	2.59889
PA47	1.20304	8.8405	4.96626	4.02528	3.36281	1.38527	9.2491	1.73265	1.85385	5.88639	3.12501	1.75654	2.60987	3.78488	2.92688	1.17551	4.07209	4.2111	4.03433	3.23407	3.54993	2.25933	2.53538	3.26558	2.09494	5.68032	3.29683	3.25296	5.40433	0.925874	1.67509	2.18735	0.94017	0.8054	4.88361	5.18308	4.37108	2.71915	5.80262	2.14066	6.19182	1.71007	2.13061	4.95821	2.53577	3.40929	2.45356	1.84322	1.65264
PA49	1.56055	7.77637	4.35011	4.64262	2.54006	1.6667	8.62937	1.26169	1.61165	4.35254	3.77737	1.32497	1.25248	3.33838	2.81883	0.689324	3.10411	3.841	3.82822	1.71592	4.11929	1.94933	1.91702	2.10253	1.59785	4.69303	2.93499	2.69532	4.78099	0.812527	2.7751	3.60013	0.689794	1.00522	3.95944	4.41485	4.31719	2.30894	5.58696	1.98937	3.96124	1.48721	2.02571	4.3711	2.94488	3.34655	3.21787	1.75751	1.59815
PA51	1.23003	5.63467	2.70978	4.1352	3.07524	0.642714	7.62655	0.797627	1.14697	4.95862	2.58915	0.769018	1.83235	2.62787	1.41329	0.883591	2.45552	2.00281	1.86007	2.46843	2.32947	1.7075	1.00113	2.92163	1.28656	4.30409	2.68004	1.28848	2.78032	0.111814	1.36787	1.65807	0.532128	0.809694	3.82865	4.38588	3.44266	1.73491	7.96575	3.67769	3.20412	1.06167	1.44903	2.8082	1.33039	2.05771	2.57281	1.53429	1.31353
PA53	1.5932	6.48458	3.99146	4.73792	2.27444	1.05501	7.67848	1.73502	1.61806	4.3622	4.84347	1.08007	1.08515	3.24545	2.27348	1.41851	3.57343	2.25554	3.0659	2.22012	2.74866	2.24874	1.938	2.45839	1.94508	4.5413	2.30926	2.00953	3.06545	0.961878	1.33503	3.00656	1.36992	1.34582	5.2356	5.84575	4.08508	2.07579	5.87011	2.46098	4.30982	1.61442	1.93747	3.08936	1.6732	2.39876	3.39527	2.03363	2.18237
PA55	1.31341	7.01399	3.75155	3.96066	3.24333	1.7151	8.31366	1.72162	2.26341	6.32007	5.95706	1.25079	1.49475	3.58215	2.07533	0.666043	1.91068	2.76197	3.51092	3.6441	1.76346	1.43037	1.57655	3.24984	2.12608	4.47248	2.81397	1.75399	3.39099	0.713514	0.76253	1.46048	0.823548	0.938346	4.92101	4.97138	3.64171	1.89868	5.02368	3.05662	4.73923	1.62161	2.19399	3.9042	3.70689	4.05886	4.32715	1.72963	1.19359
PA57	2.63022	7.36391	2.74432	4.83233	4.0815	0.110219	8.25219	1.34455	1.19017	4.51577	3.32769	0.0296614	0.965003	2.02	1.56751	0.670083	2.44739	2.84751	2.05902	0	2.41323	0.431129	1.66731	0.918844	1.53788	1	4.14129	1.57945	4.19516	0.110885	0	1.33188	1.41544	1.603	4.80525	5.11457	3.17719	1.09144	4.41088	0.481663	4.49564	1.03047	1.05757	4.0138	0.841598	2.11438	2.79576	1.87657	1.35093
PA59	1.1731	7.82104	4.579	4.4092	3.80175	1.00188	7.10898	1.49525	1.82408	4.96476	3.91931	0.947506	2.47067	3.3752	2.34638	0.924713	2.81241	3.22309	3.87503	2.10218	1.67107	2.06815	1.84649	2.70372	1.74751	3.9498	3.68817	1.54416	4.05356	0.828214	1.43475	1.90488	0.552614	0.658458	4.13912	4.59228	4.14493	2.5064	4.28087	2.31043	4.20565	1.58144	2.21696	4.90288	3.64968	4.69176	3.15141	2.23845	1.83973
PA61	1.36694	5.87204	3.53754	4.6732	4.08978	1.00504	5.80044	1.65524	1.38041	4.53333	3.03874	0.390727	2.30011	2.40257	1.70906	0.505426	3.43281	2.69892	2.85759	2.97168	2.18753	2.97876	1.67147	2.90686	1.65779	3.9199	3.39001	1.80841	2.49677	0.629061	0.678583	1.08169	1.39579	1.76024	4.61709	5.64923	3.70835	1.87596	6.61235	3.06756	4.18747	1.14629	1.69782	2.27731	1.17193	2.99615	3.41643	1.95772	1.97242
PA63	1.26485	3.96359	0.83785	5.71051	2.25163	0.730467	7.88628	0.84445	0.607485	0	0.902816	0.102846	0	2.64308	0	0.554512	1.55432	0.669852	3.64322	2.39738	2.81752	2.96797	0.470798	1.5894	1.09331	2.64284	2.21426	0.199033	1.66438	0.100971	0.579702	0.118229	2.09612	2.50903	3.72725	2.78886	2.25367	0.295356	5.44783	1.82	0	0	0.761105	1.21149	0	1.20578	2.3793	1.31714	0.940543
PA66	1.14571	7.0563	3.85541	6.12777	2.01482	0.852702	8.87528	1.60844	1.57731	3.87203	3.755	1.0659	2.45874	2.55214	2.09832	0.716647	2.84889	3.38968	3.35118	2.47903	2.50532	1.0229	1.24352	2.47429	1.97976	3.42732	2.97188	1.90519	4.25359	0.783036	1.01936	1.91687	1.62434	1.68017	5.14016	5.52261	3.99396	2.10823	5.8028	2.24686	4.78851	1.55558	1.82395	3.79308	2.12205	1.97149	3.86531	2.47325	2.31174
PA68	0.962987	5.58928	3.47664	4.57947	2.68788	1.7272	7.39123	1.43276	1.77728	0	2.73403	0.907076	1.88373	0	0.687983	0.933324	1.40687	1.59059	2.92162	2.46942	1.66409	0.934259	0.268417	1.9446	1.60104	4.68985	2.24981	0.292026	1.93323	0.395367	1.09362	0.93434	0.523741	1.03033	3.02654	3.44077	2.99909	1.46413	2.65872	2.5987	3.99898	1.15883	0.96475	2.84315	1.39183	2.85317	2.66026	2.38357	1.89043
PA70	1.00883	5.86819	3.90036	5.5443	3.90783	0.834285	6.10992	1.54776	2.10027	5.93617	3.70791	0.303242	2.33651	1.904	0.835282	0.326534	0.651234	2.12845	4.29459	3.27463	1.77883	1.45654	0.769994	2.65396	2.10011	4.93835	3.53596	0.815808	2.44166	0.273568	0.917899	1.26804	0.977184	1.41122	3.29406	3.51148	3.21048	1.46965	6.26714	2.75987	4.44275	1.18179	1.88933	3.00095	2.63568	2.16265	3.27401	2.43811	2.00727
PA72	1.34023	9.31598	4.3596	4.49593	5.48177	2.04181	8.51589	2.10747	2.32062	4.50158	5.49767	1.2507	2.55312	3.73236	2.45702	0.241109	2.48397	3.39897	4.49792	2.54218	2.93741	0	1.80205	3.37857	3.11822	3.4816	3.62092	1.47714	4.52047	0.968043	1.93519	3.07579	1.07354	0.798999	4.03832	3.29945	4.80755	2.90665	2.21645	1.85361	4.76741	2.32854	2.62269	5.66023	3.22243	3.61322	3.80447	2.7174	2.55066
PA74	1.97956	6.52286	4.05925	5.2949	3.43837	1.5955	6.95111	1.28244	1.50804	5.44715	3.12595	0.983871	1.94115	1.15993	2.13177	0.566632	2.45752	2.60311	3.55904	2.95156	2.97364	0.977962	1.45529	2.82029	2.21641	5.91024	2.85698	1.1728	3.27988	0.390603	2.04834	2.04815	0.540593	1.12608	1.2478	2.65226	3.52251	2.00001	1.39649	2.08953	3.28297	1.23509	1.57199	3.54975	3.11465	3.17841	2.66709	1.57704	0.769338
PA76	1.92242	6.32964	3.17476	6.29266	3.62194	0.941262	6.1788	1.19354	1.36216	5.90531	3.22949	1.38229	2.00073	2.84646	1.55004	0.334984	2.34668	2.58425	3.17897	2.80194	3.23833	1.43688	1.22094	2.73869	1.51433	4.57312	3.11698	0.803924	3.2969	0.311188	1.71702	2.3771	0.977085	1.59475	4.12385	4.56121	3.59713	1.83235	7.78224	3.3616	2.18822	1.32597	1.82709	3.36198	3.26511	4.01081	3.61225	1.32431	0.96403
PA78	1.07855	5.1159	4.09219	4.18949	4.25014	2.07326	6.8652	2.62124	1.76036	3.48246	3.99444	0.923536	2.21073	1.84406	1.53511	0.463115	1.94099	2.37299	3.09363	2.99147	2.84301	1.02584	0.951776	2.80078	1.83936	4.57213	3.48568	0.899497	2.01267	0.345739	1.15742	1.61208	0.442275	0.583816	2.51999	2.85083	3.10946	1.66578	3.01766	2.95239	3.68503	1.04624	1.59508	2.10865	2.45538	1.15126	3.08306	1.85054	1.46143
PA80	1.39046	5.75431	3.62061	4.92026	3.76011	1.76414	7.8982	1.12389	1.67474	4.83456	2.84427	0.714688	1.78045	2.47037	1.80913	1.27654	3.03801	2.33004	3.5997	2.31473	2.16919	1.42003	1.42732	2.26743	2.2845	4.52613	2.92275	1.56566	2.95702	0.638921	1.81189	1.70535	0.90218	1.34576	4.01235	3.67765	3.76217	2.00995	1.7338	2.48391	4.67965	1.45012	1.68351	3.0566	3.02496	3.12436	0.684481	2.30484	2.23456
PA82	1.60028	6.56646	3.68587	4.24644	3.11317	1.12065	7.50731	1.993	1.41524	6.34664	3.01569	0.900506	0.902533	3.97697	1.67527	0.502763	3.32275	3.19153	3.12604	2.00777	2.55886	0.927141	1.92821	2.89068	2.23373	5.17828	3.458	1.65741	3.5031	0.722175	1.47686	2.44601	0.442011	0.655386	4.91539	5.57204	3.72194	2.1334	5.46555	1.83746	4.62795	1.42229	1.85903	3.66731	3.59079	3.75547	2.37185	2.03233	1.72491
PA84	1.7525	6.38406	3.58704	5.41662	3.89126	1.47524	7.95462	2.02505	1.30401	4.35138	2.77306	1.23101	2.22054	0.601323	1.96052	1.38059	3.8162	2.95171	2.76525	3.21518	3.58892	1.9228	1.78815	2.19882	1.79441	4.52272	3.94801	1.88666	3.55043	0.872004	2.05749	2.13353	1.68987	2.15889	3.80531	3.91429	3.62439	2.14895	2.51298	2.36361	4.91885	1.54149	1.84304	3.15678	2.18396	3.07827	3.11802	2.06605	1.60508
PA86	2.34714	7.47091	4.05428	4.62026	4.76782	0.46174	9.41214	2.46986	1.84402	6.26014	2.95827	2.69973	1.82462	3.10608	3.07478	1.20744	4.10184	4.17108	2.77332	2.79065	4.63493	2.38609	3.28975	3.09022	2.76923	5.2809	4.66803	2.95307	4.93057	1.62496	3.52809	5.04008	1.21732	1.38209	6.64317	7.33455	4.58343	2.58918	5.91665	2.25443	5.42337	2.11015	2.48644	4.16797	4.34965	4.50884	2.63712	1.68103	1.63061
PA88	1.40057	6.59926	3.21981	3.07372	3.69405	2.24454	8.1698	2.5589	1.62526	5.71168	3.74182	1.31682	1.88449	3.54534	2.22761	1.02736	3.18839	2.6312	4.07699	4.03369	2.94885	1.38182	2.14078	2.7193	2.35172	5.78703	3.13881	2.22738	4.13966	1.2712	1.59222	1.36017	0.781992	0.968072	3.92944	3.93796	4.06456	2.34717	6.76109	2.9855	4.37626	1.87728	2.21615	3.67929	3.90336	3.78469	4.13283	1.90486	1.68962
PA90	0	3.19024	4.78488	0	4.11463	1.42494	8.91362	0.587338	1.04872	6.21659	0	0.494587	1.50593	3.03825	0.440029	0.423887	3.12012	2.3254	4.04575	3.43555	2.52724	2.48134	0.547773	2.84851	2.31426	4.54678	4.23109	0	2.65635	0.562199	1.74798	0.214866	2.08069	2.72425	3.24127	2.51136	0	2.31588	3.74732	0	3.78949	0.645997	0.731854	2.42303	3.07979	4.53749	2.54351	1.61692	2.01854
PA92	1.87037	6.25292	3.59986	3.88877	4.12305	2.03252	8.84098	2.32752	1.22672	5.03332	2.27282	1.7845	2.25979	3.00483	2.78546	1.01614	4.23826	3.15894	3.15043	4.20905	3.79654	2.03664	2.54327	2.38932	2.10436	5.60156	3.77824	2.81581	4.16746	1.51885	2.63401	2.74218	1.68277	1.53604	4.46211	4.0201	4.18552	2.64785	6.80662	3.35205	4.00126	1.73036	2.19876	3.00207	3.52709	3.76832	2.02702	1.29647	1.09776
PA94	1.94285	7.22031	4.01459	4.2356	4.03353	2.42188	8.96366	2.64024	1.67433	6.81342	3.04787	1.49334	1.88651	4.20694	2.95158	1.05876	2.67995	2.81057	4.07673	4.16356	3.37281	1.33371	2.32133	3.27831	2.43956	5.8771	3.49782	2.95793	4.64684	1.52291	2.14313	2.86553	1.67192	1.52188	4.47693	4.00607	4.08873	2.62325	7.01087	3.50817	4.92917	2.45211	2.81376	4.10621	3.74659	4.18098	3.8369	1.8143	1.85026
PA96	1.66858	6.13078	3.4533	3.47131	3.38844	1.71749	8.33086	2.76785	1.70925	6.20148	3.3043	1.82539	1.35011	3.26421	2.27028	0.849192	2.80678	2.36325	3.94421	4.1968	3.31195	1.70054	1.80765	3.18184	2.03315	6.57761	2.10177	2.1544	3.42884	0.569465	1.97239	2.10032	0.590724	0.751551	3.3597	2.83375	3.97481	2.14392	5.13695	3.3261	4.21637	1.07029	1.42915	2.93586	4.372	4.55048	3.14811	0.984537	0.728474
PA98	0.876968	9.5263	3.428	3.97078	2.28306	2.19852	9.47335	2.45757	1.75764	6.76761	4.13615	1.11928	1.91181	4.05325	3.0044	0.161693	3.39369	3.07108	3.27619	4.04024	1.51405	0.74017	1.57552	2.19888	1.92025	4.07032	2.47084	3.74204	4.86764	1.17958	0.309897	2.96841	1.61093	0.94462	4.283	3.49049	5.4706	2.6878	7.07074	3.74486	4.61511	2.42313	2.6811	4.5667	4.14993	4.65287	3.00178	1.79116	2.51263
PA100	1.4512	7.96776	2.70691	3.05809	2.78585	1.75759	8.22057	1.88655	1.84131	4.34826	3.45382	0.5471	2.56441	3.0474	2.14443	0.763531	2.8273	2.81492	3.79889	3.37707	1.77493	1.12417	1.79756	1.68758	2.25544	5.32869	2.61456	2.40905	4.62529	0.667061	0.434245	1.11314	0.434476	0.268376	2.96629	2.31195	4.36592	1.8117	5.58546	2.06509	4.52619	1.61295	1.64476	4.27706	2.41258	3.5177	3.33272	2.03048	2.15958
PA102	1.76767	6.4611	3.10164	2.77989	2.28143	1.97987	7.31691	2.20906	1.71476	4.38494	3.99675	0.949748	2.32754	3.23964	2.13398	0.861855	3.40699	2.08816	3.58042	3.01678	1.72119	1.81837	1.85142	1.917	1.77882	4.88289	1.84527	1.85628	3.59281	0.886446	0.790937	1.54385	0.907211	0.859776	3.11916	3.48225	4.03	1.65457	8.16969	3.96754	4.56041	1.64715	1.99146	2.99084	3.86645	4.10162	3.51192	1.73826	1.69662
PA104	1.91559	5.23792	2.65775	3.88632	2.14182	2.04713	6.10033	2.02589	1.5475	4.46733	2.44973	0.7596	2.1713	2.75937	1.66417	0.999867	3.09232	1.95317	2.52694	3.32572	1.39116	1.39849	1.57254	1.30885	1.81461	4.84785	2.1296	1.93257	3.1986	0.672267	1.04412	1.40665	0.84963	1.12433	3.5476	4.18122	3.48026	0.978533	4.44126	2.90097	4.53671	1.26372	1.49386	1.94914	2.79035	3.07946	3.13987	1.28937	1.14259
PA106	1.66151	6.01232	2.40559	3.8458	3.0164	1.78958	8.305	2.14998	1.95955	6.079	3.28628	2.06476	2.27409	4.17464	2.07112	1.08501	2.19394	2.60401	4.04473	4.32267	2.86553	2.04542	1.81596	2.66205	2.10626	5.97855	2.87572	2.63125	3.89545	1.14912	1.73648	3.05586	1.20352	1.38556	3.76821	3.32177	4.34673	1.68364	5.52372	3.71281	3.87405	1.99331	2.00002	2.86882	4.18775	4.49038	4.01209	1.56223	1.69978
PA108	2.11708	5.18293	2.73187	3.16768	2.0892	2.55685	6.46869	1.85937	0.952744	4.69717	4.10813	1.38375	1.99678	2.84892	1.87141	1.59719	3.17317	1.01713	3.10955	3.41876	3.99189	1.93392	1.47511	0.861832	1.29268	3.75872	1.15634	0.926096	3.13872	0.790647	1.92891	3.94574	0.67589	0.929869	4.60643	4.94844	3.43379	1.05828	3.64943	1.79289	4.04539	0.747607	0.998991	1.96089	3.76165	4.10319	4.81562	1.91329	1.91232
PA110	1.74735	7.75868	3.74574	3.13567	3.66221	2.10154	8.32843	2.13828	1.37478	4.81483	4.00492	1.27219	2.7397	3.73523	2.82852	1.40661	3.31008	3.10287	4.43439	3.94112	2.31319	2.08832	2.78772	1.51524	1.59811	6.18536	2.81012	2.52356	4.81266	1.06474	0.941873	1.5224	0.892648	0.747124	5.04309	5.19927	4.45228	1.78009	6.05317	2.3439	5.80518	1.27383	1.65399	4.29576	4.06066	4.46694	3.9272	1.22483	1.51313
PA112	1.71105	7.29174	3.05972	3.37512	3.5554	2.1078	8.22994	1.54958	1.53335	4.85136	5.93053	1.94162	1.60604	3.43006	2.49697	0.955339	2.3142	2.98405	4.99834	4.2316	2.66994	1.85141	2.45789	2.35564	1.66403	5.6529	2.89165	2.51662	4.56584	1.22804	0.953891	1.34651	0.841151	0.886872	5.31033	5.46446	4.42636	1.82027	5.06285	3.1065	5.78924	1.46207	1.73555	4.13568	4.62259	4.75004	5.24268	1.21783	1.13257
PA114	2.15125	4.5584	3.43076	4.09378	2.86914	1.62469	6.89221	1.60965	1.2901	4.29629	3.35116	1.05908	1.49398	3.03604	1.79605	1.36807	2.89818	2.00374	3.33566	2.4453	2.68945	1.51663	1.75764	2.71643	1.93606	5.44803	2.48526	1.16355	2.76417	0.378174	1.62306	1.71325	0.154285	0.697271	4.39865	4.3384	3.39368	1.43117	7.77576	3.48189	3.39723	0.96447	1.20406	2.33922	2.02381	2.19506	3.00941	0.759726	0.546697
PA116	2.20087	4.3725	3.58237	4.12142	2.01262	1.83349	6.91332	1.94256	1.5224	4.55072	4.91159	1.07679	1.21921	2.56793	1.56291	1.56533	3.35516	1.75897	3.36141	2.77441	2.44089	2.50571	1.95279	2.13413	1.71462	5.02794	2.44055	1.72078	2.50185	0.618334	0.550824	1.77127	1.13772	1.25101	5.11838	5.66141	3.57409	1.28905	5.75283	2.48193	4.78451	1.1596	1.40916	1.61264	2.17225	3.56255	4.23701	1.10669	0.86529
PA118	2.49882	6.66544	4.54672	3.8012	4.45522	2.06648	7.97875	2.44072	1.94615	5.56458	3.5825	2.4974	1.55274	3.76332	3.29511	0.84646	4.51814	3.69399	5.61577	3.39287	4.6416	2.5556	3.37565	3.73876	2.36688	7.22039	3.47444	2.35073	4.07506	1.23321	1.88513	2.93986	0.864141	1.03225	4.94248	5.0319	4.16041	2.49463	6.31965	2.72591	4.47367	1.30587	1.78812	3.66459	4.67814	4.95467	4.14039	0.81319	1.02017
PA120	1.2829	8.19408	3.88847	4.01469	2.89095	1.48791	7.41583	1.53232	1.32617	4.10453	4.65744	0.683747	2.17828	2.28562	2.78254	1.10439	3.12055	3.42641	2.68144	3.61174	2.59906	1.70744	2.09742	0.712578	1.27521	4.17562	2.20779	2.26107	4.46407	0.873275	1.1349	1.36089	0	0	4.6694	4.81925	4.3518	2.37834	4.52992	2.66771	4.62676	1.50435	2.02913	4.86812	3.51649	3.85849	3.87624	1.29566	1.04646
PA122	2.17716	5.81103	3.97928	4.23214	3.88312	1.92242	7.36312	1.89001	1.4516	4.26863	3.7996	1.0883	2.02027	3.02772	2.22319	1.02752	4.07404	2.88785	3.66332	3.13825	1.98704	3.12404	2.53697	2.06035	2.11343	4.56327	3.54913	1.98823	3.30195	1.04103	0.568257	0.941863	1.41449	1.64883	5.79962	5.909	3.78402	1.63894	6.61213	3.23609	5.3944	1.21757	1.46877	2.56317	3.31449	3.38802	3.88478	1.57814	1.50566
PA124	1.93009	5.2425	2.75952	3.82111	3.52936	1.81045	7.22997	2.25465	0.784439	5.00375	3.15094	0.986244	0.958299	3.16842	1.69283	1.39343	3.4782	2.24313	3.41411	3.09928	2.08972	2.22565	2.15851	1.98335	1.3566	4.76373	2.65426	1.16582	3.37803	0.518306	0.253187	0	1.15962	1.50346	4.71012	4.85252	2.76961	0.618956	5.54765	1.9472	4.71976	0.368119	0.579818	2.0364	2.77535	1.87896	4.31514	0.718729	0.534708
PA127	2.04465	5.9674	3.58148	4.23741	4.29372	1.6564	7.80391	1.93559	1.00508	4.68887	2.91502	2.0338	2.0836	2.53027	2.95206	1.6261	3.91172	3.31168	3.11988	3.43108	3.37105	1.60085	2.73677	1.31092	1.45132	5.20333	3.58917	2.27973	3.87601	1.06489	1.83817	1.52947	1.28676	1.5923	5.12668	4.93599	3.86435	1.95285	6.44906	2.75995	5.72041	1.07721	1.18839	2.66083	3.34506	4.19964	2.91946	1.25177	0.862516
PA129	1.696	4.46565	2.54518	3.4566	2.48885	2.55325	7.55744	2.09916	0.887352	1.7186	2.25771	1.19895	2.23823	2.45356	2.10419	1.5631	2.70717	1.35276	2.82131	3.74436	1.97592	0.834615	2.04878	0.5421	0.554873	5.18928	2.51316	0.994432	2.00532	0.578248	0.700393	0.682133	0.623796	0.747116	4.20023	4.04682	3.07819	1.02375	2.33338	2.67882	4.03497	0.618919	0.657007	0.778236	3.14379	3.09787	3.40336	1.04562	0.686154
PA131	1.6769	5.19353	2.99697	4.89429	3.67581	2.18372	7.05275	2.37294	1.02603	5.26186	3.0374	2.07051	1.98758	3.02471	2.67287	0.660148	3.34009	2.16448	2.81185	4.36972	3.84261	1.54806	1.98516	2.39369	1.13682	5.44756	2.03093	1.25476	3.15959	0.990429	2.32071	1.73824	1.38531	1.62775	4.67878	4.63913	3.6002	1.75116	6.78743	3.08386	4.396	1.10618	1.33611	1.89327	4.11784	4.42648	2.37668	1.30011	1.00773
PA133	2.30474	3.65694	3.2417	5.07892	2.72457	1.96695	6.32087	1.37377	0	6.15517	2.71295	1.40257	1.76583	1.82081	1.62179	1.06864	2.67374	1.44233	3.3143	3.35556	3.26747	0.601584	1.21234	0	0.59262	4.38095	1.54346	0.327382	1.99085	0.54566	1.3524	1.84961	1.33352	1.8453	3.84217	2.83863	2.73551	0.742842	1.1229	1.55111	2.02362	0.424818	0	0.410284	3.40624	3.86485	3.92471	3.12743	2.95619
PA135	2.17138	4.91868	2.35962	4.40919	4.35946	2.34829	7.65189	2.43616	0.742493	5.48371	2.76614	1.98113	2.12021	2.7433	2.14934	1.1005	3.33602	2.34191	4.14388	3.98193	4.0897	1.88844	1.53391	1.92621	0.794954	5.70854	2.86198	1.60777	3.19759	1.01395	2.24413	2.35282	1.42268	1.85255	4.07411	3.49822	3.28795	1.32794	8.38412	3.90806	3.55109	0.743034	0.812323	1.41386	3.90503	4.47173	3.87824	0.981432	0.537404
PA137	2.12506	4.1754	3.20809	4.97426	3.35809	2.53609	6.62168	2.13176	0.878272	5.0706	2.93624	1.52372	2.45293	3.0986	1.52611	0.967804	3.23941	1.76353	3.17365	3.52186	2.7968	1.1084	1.70497	0.425555	0.409682	5.3587	2.9733	0.978222	2.2156	0.879797	1.61224	0.698571	1.42186	1.9579	3.55578	2.81601	2.82836	1.08516	2.54861	2.12907	2.70225	0.374679	0.611767	0.918415	3.02108	3.01067	3.12564	0.585141	0.103455
PA139	2.70397	3.89706	3.53426	4.76308	3.80016	1.29648	1	2.44446	1.13156	1	2.07152	2.45385	1.97653	1.73369	1.17619	1.54962	2.21928	2.53111	2.39151	3.59058	2.62111	1.37242	1.86602	2.69787	0	5.68509	2.4628	0.441425	1.69103	0.410718	0.959602	0.401872	1.37309	1.81787	4.39435	3.33627	2.29905	0.985954	1.34373	2.06879	4.30382	0.555647	0.811574	0.422405	3.3194	3.4632	3.36175	1.29345	0.887996
PA141	1.97278	5.43081	3.45205	3.72871	3.44751	2.12357	8.2854	2.23658	1.13358	5.26552	4.07407	2.12264	1.01351	3.3832	2.60602	1.09883	4.48837	3.44484	3.69396	3.78909	3.23182	1.73513	2.55455	2.1421	0.883283	4.95373	2.86371	2.05997	3.74725	1.15966	1.60964	2.11576	0.94278	1.05645	5.29369	4.85544	3.61611	1.95311	6.51985	2.99417	4.16435	0.989213	1.32634	1.81558	3.55022	4.63668	4.44004	1.20346	0.798902
PA143	1.72546	5.36214	3.67187	5.05997	2.26425	1.51625	6.47278	2.43299	1.16114	3.8631	4.43632	1.69023	2.53966	2.34684	1.553	1.4444	2.84075	2.70308	3.10902	2.6468	3.31751	1.4101	0.937694	2.8755	1.14765	3.4701	2.06504	0.921896	2.4022	0.569999	1.77654	2.29467	1.47987	1.94967	4.31607	3.64771	3.31514	1.73959	2.30584	2.76513	4.93861	1.08154	1.34494	1.96957	2.38024	3.47976	4.07186	2.83892	2.59038
PA145	1.56452	3.42602	3.15753	6.05319	3.53823	1.21135	9.77624	1.70608	1.66197	5.87408	5.97789	1.71494	2.57541	2.99732	2.36933	0.54456	2.58937	3.03717	2.76114	1.33811	2.14382	1.55289	1.61021	3.35328	2.4625	4.6322	3.37688	2.96488	3.01378	0.971349	1.05091	2.49539	1.88554	1.77062	4.49964	4.19913	4.70335	2.41706	7.21905	3.45332	4.71642	1.43754	1.47106	3.28577	4.01637	4.45137	5.16613	1.86851	1.67245
PA147	1.34116	1.30942	2.654	3.1485	1.81368	0.962871	8.91454	3.07363	2.01765	4.07793	3.23494	1.2485	1.89286	3.53847	1.5841	0.559247	3.01977	1.92469	3.77017	3.35551	2.1556	1.7984	1.34099	2.70274	1.92513	5.61648	2.11129	3.0242	1.89239	0.546924	0.862078	3.097	0.637227	0.755485	4.01645	4.24515	3.51867	1.44823	7.67919	3.76339	2.51233	1.66242	1.9172	0.962845	3.00666	3.2255	3.5484	0.819775	0.584451
PA149	1.8498	2.63454	3.76729	4.45376	2.84462	1.91271	6.7795	2.21384	2.07925	5.88907	3.4868	1.08166	0.726918	3.21881	2.56885	0.735123	4.074	1.58853	3.6715	2.47107	1.17294	0.672168	1.92329	2.02752	2.92248	5.23286	1.05528	2.25806	2.45104	1.06163	1.9917	3.94706	1.50591	1.60858	3.85992	3.48008	4.37904	2.39004	7.82148	4.02912	2.89192	2.38392	2.53495	2.43039	3.87938	4.37523	3.63445	2.31185	2.05524
PA151	1.68755	2.14864	2.10339	4.98964	2.19211	1.59854	7.63344	1.96634	1.19536	4.60926	4.7161	0.898721	1.96905	3.03804	2.16154	0.744719	3.1955	2.08023	1.57963	3.17334	1.85779	0.603214	0.866275	2.23836	2.35316	3.86212	1.58164	2.09008	2.02331	0.77419	1.82423	3.09954	2.37171	2.36094	4.45211	3.29823	4.29378	1.92598	8.12336	4.44572	3.25504	1.9874	2.3425	2.19763	3.56626	2.97092	4.92129	1.55997	1.02743
PA153	1.72947	2.33754	3.49843	4.45126	2.78313	1.72671	8.87112	1.71919	1.83058	4.69151	4.52928	0.460407	1.50376	2.84915	1.743	0.841154	3.54688	2.05297	4.17981	2.81782	1.03667	1.37088	1.53576	3.48276	2.37214	5.68193	2.25575	2.8511	2.56182	0.789439	1.02572	2.41258	1.86551	2.01592	4.60781	4.81924	4.08495	1.9727	7.64165	3.88567	2.60013	1.83343	1.57941	2.40044	3.3695	2.70968	4.58679	0.745111	0.576556
PA155	1.86739	2.10687	3.56905	4.29676	2.37491	1.96914	6.36768	2.56996	1.72301	5.29153	4.25042	0.976514	0.983483	3.69127	1.92003	0.547095	3.48822	1.75842	3.38718	3.47709	1.55737	0.476886	1.4166	2.5413	2.49828	5.51326	1.60098	2.18908	2.06859	0.799832	1.22259	1.96322	1.58141	1.53243	4.07381	3.16282	3.99169	1.73593	6.26537	4.18204	2.66245	1.48263	1.77343	1.93571	4.27017	3.27439	4.49026	0.529014	0.504655
PA157	1.56605	3.21086	3.34977	3.47349	2.7235	2.09769	9.94853	1.74672	1.65766	5.47832	4.27435	1.45071	1.90717	3.14342	2.61694	0.799118	4.35236	2.54161	2.61079	3.03798	2.31441	1.70724	2.04154	3.32166	2.55798	6.07538	1.30014	3.22811	3.63607	1.04444	1.97597	2.54607	1.27652	1.38379	5.03711	4.84962	4.46377	2.37099	7.50494	3.69431	4.40929	1.58293	1.54838	2.75651	4.36841	4.30015	4.81042	1.17095	0.996784
PA159	1.40168	1.41052	3.12266	3.81574	1.77753	1.78005	8.07027	2.15899	1.78707	5.13069	4.49701	0.542039	2.87354	2.34551	1.14317	0.524725	3.47065	1.71513	3.76586	3.46868	2.48386	1.04656	1.11054	1.55222	1.89682	4.58672	1.4993	1.74686	1.71287	0.548692	0.5125	1.73987	0.608972	0.611925	3.54061	3.11022	3.52003	1.44155	9.38412	4.61806	3.4515	1.21807	1.58983	1.49823	2.67116	2.98153	4.42399	1.39467	1.2135
PA161	1.83202	1.36618	2.44594	6.28336	2.81866	1.2663	0	1.15812	1.57802	0	4.00114	0.28706	2.20138	1.66266	0.168949	0.533955	0.212212	0.668966	3.84162	2.44913	1.47885	1.61698	0.642755	2.20919	2.02801	5.45696	0	0.311512	1.63734	0.265601	0.484748	1.34973	1.9236	2.19772	2.16104	2.2467	2.88074	1.01451	5.34097	3.3327	3.54908	1.34865	1.39854	1.59622	0.431903	3.15367	3.37093	1.78618	1.30399
PA163	1.69809	2.40746	0	5.79086	4.06105	2.12552	6.9502	1.12096	1.42507	0	4.11015	0.472137	2.03055	2.54389	1.35724	1.37464	2.14067	0.311996	2.06624	3.10917	2.74891	1.00101	0.761161	1.69821	2.15951	2.16135	1.12778	0.821783	1.27187	0.48542	1.95733	3.95705	1.31713	1.491	2.36563	2.49425	3.61733	1.81456	5.06771	3.31439	2.72168	1.6688	1.59234	2.5302	2.54173	3.5784	3.40155	1.65298	1.48075
PA165	1.65632	2.20605	3.94096	6.36826	3.93575	1.79816	6.40412	1.39149	1.44663	6.67109	4.29362	1.01813	1.6914	1.7762	1.95556	0.307706	3.00883	1.83682	3.11048	2.35028	2.81924	2.2125	2.09324	1.0966	2.28272	4.91088	1.63631	1.47705	2.27942	0.773758	1.39384	1.62417	2.01109	2.32625	3.82894	4.18807	3.93701	1.98088	7.36173	3.64034	2.96434	1.45142	1.40449	2.26927	2.70336	2.93692	4.71237	1.31383	1.19771
PA167	1.62527	2.61211	2.97814	6.17989	2.41566	1.21689	6.90062	0.151868	0.818521	5.52239	4.74421	0	2.3426	2.22503	0.95694	1.32084	1.00731	1.55895	0	2.72147	0	1.36604	0.549532	1.29226	2.13694	2.98862	0.821177	0.734399	1.77334	0.37744	0.639271	1.84383	1.45567	1.3989	3.56412	0.46947	3.36399	1.20241	9.01791	4.12147	2.41304	1.34176	1.02665	2.54162	2.47896	1.74229	4.6933	2.67831	3.09989
PA169	1.47738	1.5779	2.52953	6.52233	2.36169	1.46219	0	1.43409	1.3432	5.90821	4.61079	0.68371	1.92978	1.06942	0.471596	1.09946	2.49666	0.865023	3.58066	3.24069	1.55395	1.92784	0.973061	1.48431	2.1526	3.68271	1.54129	0.601126	1.16285	0.685575	1.1525	2.63453	2.19338	2.28123	3.33794	2.75601	2.92496	1.22212	6.8397	3.04884	0	0.915319	1.27166	1.45188	1.94103	2.81762	4.3146	2.37239	2.08676
PA171	1.8517	3.46716	4.56531	4.21217	3.50582	0.525226	9.23699	1.90845	1.79486	4.53755	4.58268	1.96618	1.59557	2.44977	3.16688	0.416206	3.61596	2.03713	3.95687	2.62439	2.00346	1.48644	2.141	3.90206	3.03257	4.96729	2.60802	2.87719	2.76268	0.868592	1.14807	4.14446	1.10387	1.08093	5.01942	5.02862	4.78686	2.79154	6.00314	3.87897	4.45586	1.69013	1.7795	3.11581	4.99529	4.60425	3.52678	1.35143	0.920382
PA173	1.88948	2.07951	3.83211	6.98405	4.10775	0.385713	5.67409	1.56712	1.63011	6.05834	3.48566	0.926982	2.51639	2.03601	0.56348	0	1.41661	1.04576	2.31099	3.09377	3.74233	3.95774	1.34219	1.87697	3.03079	0	2.75736	1.16966	1.1898	0.498706	0.296001	1.9531	2.74789	2.89146	3.42383	2.70023	3.21007	1.10349	7.40317	3.64472	2.27941	1.36602	0.990926	2.18525	0.644725	0	3.72257	1.70657	1.43479
PA175	1.98768	2.08559	3.94141	7.15272	3.43151	1.03552	7.46497	0	1.02312	0	3.73388	0.20006	1.33645	2.33723	0.820191	0.982903	1.90363	1.11332	5.35349	2.11361	4.06083	1.87408	1.59171	2.0662	1.9513	4.82959	2.04687	1.40654	1.42076	0.415602	0.802569	1.21888	3.36245	3.68333	1.88363	1.98667	3.35427	1.39136	6.8466	2.77904	4.14821	1.07226	0.905011	2.51341	3.3563	2.69782	4.78094	0.90577	0.83034
PA178	1.35931	1.39217	2.38762	4.15321	1.89648	1.12146	7.63046	1.42415	1.22636	3.47947	6.44195	1.78633	2.31892	1.66696	1.30908	1.18273	2.18726	1.15638	2.89124	3.07846	3.38202	1.9176	0.919255	3.02682	2.24894	5.66384	1.887	1.31727	1.81176	0.204475	1.92465	4.53732	1.48616	1.64932	4.14859	4.21488	3.70527	1.84901	7.66805	3.69793	3.72524	1.1807	1.23002	1.59142	3.64042	3.08765	5.88314	1.50496	1.16151
PA180	1.36396	1.57389	3.29039	4.98112	2.52603	1.2323	7.7097	2.07812	1.71741	0	5.06785	1.09572	2.15292	2.69964	1.55913	1.16401	2.57398	0.657413	1.59326	1.92364	3.5876	1.38894	0.924074	2.53752	2.08897	4.72531	0.965765	0.927976	1.80657	0.771588	2.5813	5.40634	2.51871	2.58292	2.49313	2.98776	3.73468	2.04344	3.54378	3.60748	3.79839	1.9271	2.17962	2.10613	3.03256	2.92353	4.79159	1.71371	1.5052
PA182	1.26215	1.32682	2.37376	5.73395	2.74272	0.743106	6.81472	0.91045	1.4652	4.76312	4.62748	1.54664	2.38322	2.8482	0.892426	0.423481	2.72334	0.950144	2.87646	3.22965	2.40158	2.54013	1.0439	3.65352	2.54655	3.06189	2.68962	1.32009	2.13705	0.722417	1.94547	4.45912	2.55166	2.6792	0	2.10112	3.71694	1.85346	7.88867	3.80364	3.22283	1.60951	1.8199	1.81162	3.19489	1	4.13473	1.9831	1.87754
PA184	1.64978	1.69187	2.08262	4.53283	3.14711	0.335905	7.26773	1.20214	1.54261	4.84527	5.41249	1.82791	2.00926	1.19706	1.68835	0.443109	1.78801	1.31671	2.65101	1.63858	2.60485	2.03091	0.618193	3.2725	3.1436	5.18732	2.64988	1.48445	1.7777	0.645807	2.24596	5.53377	2.22084	2.6012	0	3.97181	4.44219	2.85814	3.40321	3.85936	2.9318	2.11877	2.27122	2.30909	3.64201	4.15397	4.94428	2.27147	1.97609
PA186	2.00135	1.23304	2.06133	4.74399	1.51939	1.06664	5.51595	1.25683	1.68767	3.75509	6.46489	0.52988	1.74404	1.63658	1.37585	0.57687	1.72311	1.0423	3.094	3.38838	1.41698	1.25083	0.444187	2.32579	2.87701	4.20651	1.03577	0.432519	1.18104	0.763337	2.59366	5.08107	2.15317	2.10851	3.72015	4.10344	3.97166	2.14835	10.4821	5.46421	2.24381	1.92032	1.99278	1.64764	4.39441	3.30527	6.00556	1.79947	1.29318
PA188	1.10007	1.03785	1.81186	4.71127	1.03351	0.917019	6.45482	1.9081	1.72236	5.05993	5.6126	0.93883	2.62647	1.88944	0.678453	0.72226	0.503767	1.05787	3.20116	3.50576	3.09475	2.39101	0.552254	2.55739	2.23921	5.36843	1.0522	1.55242	1.31439	0.560369	1.78746	4.17871	1.41429	1.4224	3.10646	3.35492	3.73717	2.04377	3.93803	4.16212	2.31328	1.50853	1.84829	1.29855	1.13998	1.40866	5.31789	1.50619	1.1848
PA190	1.54402	0.660657	1.31079	4.78214	3.47899	1.50809	7.09472	1.83249	0.97905	4.09615	4.39154	1.24291	2.21257	2.78312	1.33208	1.34696	2.03136	0.241837	3.62129	3.02181	3.46536	1.55777	1.04795	2.04214	1.43328	5.3325	2.17074	1.33181	1.26689	0.749441	2.31722	4.85355	2.02282	1.74493	2.55675	2.97775	3.35813	0.76287	2.62013	3.22604	2.97187	1.01899	1.23581	0.794266	3.723	2.95461	4.61932	0.966111	1.22681
PA192	1.97953	2.03714	2.85144	3.37795	3.0066	2.05432	7.96312	2.12745	1.3867	5.1515	5.94104	1.59726	0.931466	3.39607	2.50808	0.656584	3.71972	1.43557	3.21341	3.29409	4.01424	1.46843	1.94268	2.6859	1.80755	5.19865	2.08201	2.37219	2.73172	0.982523	3.12666	5.50519	1.64076	1.70097	3.97782	4.26613	4.28358	1.8183	7.61094	3.51023	3.71339	1.21684	1.59889	2.10181	4.70268	4.02739	6.17402	0.799826	0.798891
PA194	1.31313	0.951881	1.39738	4.7879	2.58251	1.59138	6.11327	0.980109	1.04932	4.36208	6.48999	1.56191	2.81044	3.26441	1.12661	1.17191	1.45293	0.66139	3.26007	3.08535	2.11456	1.53246	0.670341	2.91516	2.19761	3.1633	2.08497	1.5893	1.29717	0.864108	2.12632	4.70733	1.92516	1.83411	4.56908	4.59456	3.87279	1.89955	3.2199	3.73816	4.41586	1.63686	1.84538	1.47055	3.74435	3.54305	6.05041	1.08579	1.08906
PA196	1.64266	0.753061	0.858599	2.95234	1	2.06106	5.91613	2.85973	2.02698	5.24796	6.14224	1.10288	1.94964	3.59265	0.735476	0.675854	2.09004	0.767396	4.29304	4.44745	2.8531	1.54914	0.811023	2.41942	2.0118	6.14234	0.726124	1.50551	1.37228	0.991859	1.70954	4.5462	1.60392	1.40383	3.93702	3.96887	3.61574	0.934733	8.63461	4.38394	2.04931	1.51864	1.74073	0.630849	3.27043	3.05441	6.38529	0.724469	0.602392
PA198	1.15584	1.68396	2.58129	3.18289	2.44272	1.46312	8.68231	2.5559	2.03101	5.2755	4.64727	1.35883	1.61901	3.26651	2.32838	0.350625	3.41977	1.57149	4.28991	4.08647	3.94942	2.21701	1.22589	3.28646	2.73572	5.87568	2.10068	2.79504	2.38212	1.0711	3.29127	6.1248	1.99415	1.62343	2.68621	2.49624	4.11332	1.85023	8.52116	4.67661	3.35434	2.2069	2.41482	2.13636	3.24744	3.20053	4.69658	1.58742	1.52538
PA200	1.47078	0.898894	1.97447	4.06526	1.90464	1.48541	8.09483	2.69804	1.53668	5.85539	5.76208	1.06455	2.17312	3.04293	1.32744	0.508605	2.4681	1.4247	3.36543	3.91452	2.604	1.25441	0.687777	2.75289	1.92073	5.74484	1.04324	0.900677	1.26139	0.355916	1.08949	3.62605	1.80263	1.91222	3.77208	3.76496	3.11904	1.16587	8.1909	4.25235	2.81374	1.35829	0.990543	0.372132	2.31445	2.59931	6.0366	0.0979053	0
PA202	1.94705	1.99172	3.02197	4.6393	2.22332	1.62722	7.72358	2.31463	1.83513	5.10369	5.87561	1.1815	1.57571	3.06422	2.21853	0.680014	2.28725	0.338762	4.04564	4.29707	3.08665	1.44515	0.888737	2.07167	2.28914	4.58592	0.878259	1.43159	1.71273	0.722344	2.14466	4.87163	2.20938	2.10989	2.66599	2.80686	3.86024	1.59902	7.93959	3.95206	1.46389	1.50021	1.62194	1.86799	3.05095	3.4567	5.44072	0.518912	0.617812
PA204	1.71205	1.29935	1.73524	3.44915	2.57338	1.59524	8.37694	2.7082	1.98402	5.03582	5.70531	0.999833	1.22049	3.23257	1.61013	0.637877	2.8786	0.897834	4.07015	4.48615	2.29953	0.736772	0.979903	2.05687	2.28222	5.74308	1.11443	1.29846	1.23709	0.496767	1.23843	4.15581	1.41976	1.25968	1.9679	2.11129	3.49913	1.1639	6.35198	4.51806	1.8335	1.45242	1.76882	1.2247	3.76093	3.277	5.24547	0	0.0863871
PA206	1.33592	2.0836	3.26518	3.68624	3.99265	1.37199	8.68936	1.845	0.668657	6.62112	4.69601	2.71652	0.890892	3.53342	3.05086	0.667193	4.03515	1.60526	4.05083	4.20069	3.88699	1.86023	0.922181	4.18436	2.24724	5.66745	1.45171	1.76386	3.52903	1.15501	3.09027	5.61521	2.03413	2.43263	1.90908	3.43603	4.94947	3.07613	7.76214	3.96642	4.15671	1.3934	0.460348	2.52163	4.78442	4.50497	4.61125	1.03773	1.00083
PA208	1.91967	0.990395	2.95565	5.34126	1.63898	1.06331	6.44805	1.80331	1.11615	5.4827	3.48852	1.09739	2.22421	2.72473	0.726568	0.474934	3.01313	0.597611	3.68009	3.73328	2.8497	0.976892	0.569055	3.08383	1.6278	3.58217	0.73266	0.262141	0.322735	0.219638	1.12319	2.91453	1.65848	1.96683	2.59807	1.64702	3.00004	1.03748	9.35704	4.54672	2.48277	0.573653	1.23815	1.05259	1.9366	2.90328	3.36462	1.11006	0.460664
PA210	1.49438	0.0437506	2.5805	4.638	1.33618	0.956273	7.85104	2.51242	1.22929	6.10341	3.93408	1.20067	2.69768	2.00274	0.236286	0.388109	0.504657	0.584465	0	3.40015	2.58409	2.87232	0.55495	0.599988	1.81895	4.08121	0.261747	0.327284	0.686425	0.178358	0.870553	3.77084	1.21343	1.63351	2.5064	0	2.04407	0	5.36933	3.62664	1.86857	0.828063	1.09644	0	1.37241	1.80611	4.8931	0.930523	0.838697
PA212	1.20136	1.35799	1.50651	4.9125	1.81141	1.26475	7.44602	1.77684	1.49269	4.92838	5.37765	2.05885	2.40791	2.76269	0.905918	1.10508	2.38711	1.05485	3.50471	2.49523	3.05986	2.56863	0.450529	2.66544	2.45942	3.004	1.2492	1.12995	1.77699	0.37926	1.52539	4.23296	1.13353	1.21829	3.24231	3.47174	3.74068	1.93335	5.47973	3.73008	4.01616	1.48201	1.66269	1.71416	3.19831	3.76572	5.71661	1.17912	0.953932
PA214	1.07027	0.689877	1.07042	5.07611	3.04494	1.34983	7.94168	2.28432	1.76211	5.60025	6.15852	1.38913	1.71246	2.56917	0.914213	0.378185	1.40014	0.943916	3.32678	2.88301	3.2643	2.91811	0.418973	2.53972	2.20509	4.08378	1.86182	1.48868	0.436349	0.413833	2.16921	5.25597	1.51128	1.4946	3.94571	4.43835	3.32998	1.37205	7.71547	3.71903	1	1.48705	1.81246	1.00394	2.32305	2.25272	6.10999	0.885384	0.892436
PA216	1.60118	0.289923	1.99162	4.95072	1.07424	0.998789	5.73131	1.62373	0.730173	5.56352	5.18982	0.82335	2.09478	1.82963	0.455476	1.3402	0	0.179435	2.77211	2.30816	2.89812	2.97726	0.242119	0.709825	1.50021	3.43077	1.21824	0.6025	0.0895827	0	1.59018	4.11246	1.09417	1.14588	4.21243	4.58083	2.56657	0.484137	8.83608	3.96647	1.76126	0.709659	0.54093	0.406616	1.75413	2.03043	5.63417	1.77589	1.77346
PA218	1.26105	0	0.950758	4.96081	1.41718	1.58729	6.24905	1.49755	1.61632	4.60777	5.126	1.30832	1.65845	2.34639	0.00213806	1.21536	0.361653	0.462248	3.72362	2.54559	1.17447	2.06693	0	1.80111	1.52559	4.15902	1.32859	0.340224	0	0.25219	0.862165	4.1222	1.0189	0.856509	3.01922	3.37403	2.49335	0.728497	7.21095	3.19485	3.0047	1.01136	1.42447	0.10793	1.6072	2.85663	5.25075	1.31294	1.21184
PA220	1.2483	0.818722	3.83675	4.63898	1.28011	0.464638	8.53303	1.4121	1.7238	5.50159	4.90499	0.843182	1.42436	2.00059	1.34104	0.400492	2.66448	0.710302	4.56218	3.47717	2.08286	2.12458	0.0186745	3.33083	2.35063	3.35854	1.8634	1.8434	1.48549	0.137457	2.46274	5.41125	2.0419	2.40456	2.48138	2.7231	3.81743	2.32401	6.34894	4.35372	2.15437	1.25044	1.79176	1.32584	1.69449	2.74112	4.9071	1.66113	1.37777
PA224	0.72358	0.104759	1.11111	5.35368	2.6893	0.620004	7.34986	1.31789	1.05951	4.43665	3.01957	1.74573	1.50259	1.67799	2.1787	0.453227	1.64294	0	2.05683	2.86748	4.00276	3.67218	0.430498	2.68874	2.29432	2.08295	1.09747	1.19606	1.34841	0.193024	3.56886	6.36691	2.28548	2.22872	1	0.854468	3.18759	1.63592	7.35545	3.1575	2.76537	0.344806	1.26705	0.385736	2.61005	3.28377	3.98464	1.34571	1.24645
[truncated: 8 more columns]
