# Supplementary material for: Immunogenicity of Bacillus Calmette-Guérin in pigs: potential as a translational model of non-specific effects of BCG
Source: Front Immunol. 2023 Jul 13;14:1219006. doi: 10.3389/fimmu.2023.1219006 (PMC10374211; doi:10.3389/fimmu.2023.1219006)
Supplement: Supplementary Table 4 — Gene expression data from Experiment C, stimulated PBMC. Gene expression values were scaled relative to the lowest value within each gene sequence, setting this to 1. [file Table_4.xls]

## Sheet: Sheet1
pa	stim	bcg	pig	konc	B2M_7_	CD14_8_	GAPDH_20_	IL_1B_29_	IL_6_35_	IL_8_37_	IFNA_49_	IFN_GAMMA_50_	TLR4_62_	TGF_B_72_	TNFA_74_	IL_27_110_	CXCL10_111_	IRF3_112_	TNFA_125_	IKBA_131_	IL10_133_	PPIA_154_	TBP_155_	IL1A_159_	TLR2_160_	MD2_169_	MYD88_179_	IFNA1_200_	GZMB_208_	IL6_232_	IL1B_233_	TLR4_235_	CD69_267_	IL1RAP_276_	IL6_277_	IDO1_309_	CD4_326_	CD4_327_	MMP9_334_	OASL_362_	CASP3_383_	MAPK9_471_	NFKB2_538_	IKBKB_546_	IKBKB_547_	TRAF6_552_	CD86_560_	CD86_561_	ITGAM_577_
25	LPS	sauton	1	0.1	4.14985	3.58953	2.52975	1.52073	1.41334	1.84069	2.4631	1.05745	1	2.3123	5.62185	9.87314	2.94785	4.19852	8.44576	2.61906	1.31507	3.37123	6.05097	1.40478	11.7064	3.08455	8.25686	9.07987	3.61472	4.26991	2.71806	1.07858	1.88397	3.00053	2.8925	1.45536	2.26363	1.32867	31.7157	3.55762	1.34909	1	2.0356	3.78524	4.53664	1.83019	2.59954	3.2034	1
27	LPS	sauton	2	0.1	2.64083	13.8516	2.89208	5.76007	2.34839	15.762	9.12537	5.32801	160.626	3.66921	11.0996	3.25662	8.92564	4.56779	8.49163	6.88406	2.56705	2.69204	3.96406	5.46012	9.42935	3.96735	15.4485	14.7578	4.7224	2.89797	7.11068	13.7345	6.74607	7.49314	2.6461	3.06832	4.37109	2.81069	72.448	7.08118	2.01543	2.76408	4.14083	2.67955	2.35108	4.82025	2.35704	2.77849	28.9931
29	LPS	BCG	3	0.1	1.36763	11.848	1.52818	3.31798	2.8527	3.13308	4.48482	1.58555	9.32846	3.12766	30.7303	3.39933	1.28267	2.0926	11.5555	1.43243	1.34497	1.58167	2.73604	2.45566	7.13676	1.85996	17.9561	10.1428	2.33557	5.47325	3.28251	1.05394	1.81397	3.62815	2.69793	1.34243	3.24109	2.31962	7.65543	1.15657	1.43671	1.04395	1.05912	2.19434	2.32868	2.89078	1.03055	1	57.088
32	LPS	BCG	4	0.1	1.86792	4.12976	2.9377	12.104	66.6751	8.72125	1.56578	7.63703	18.6135	2.3504	6.97237	21.8936	1.6171	3.72639	36.9191	3.21816	2.72656	4.42332	14.928	7.8178	1	2.7478	4.67619	2.68699	2.25742	76.6185	20.4309	3.94353	3.1963	6.13495	4.23452	2.9971	6.60482	2.24394	21.5208	12.6329	1.21274	2.33325	3.69208	1.68602	1.85595	3.14613	2.54443	3.45058	1
33	LPS	BCG	5	0.1	4.0523	5.34617	3.53863	4.85841	6.41426	4.94432	3.23876	8.89399	71.9141	4.95061	21.7419	11.3877	6.71475	6.17657	3.45492	6.04331	1.67851	5.86936	22.4605	3.35739	7.05092	8.93977	9.44185	8.31032	2.86739	4.86184	6.69124	2.6389	2.79678	2.78823	2.56823	4.60905	3.27365	1.86803	24.0939	14.7629	1.27944	2.26194	3.65684	1.5318	2.25226	5.14527	3.10638	4.16508	28.7426
35	LPS	sauton	6	0.1	2.08893	11.9006	2.49608	3.34715	6.56596	3.85913	7.44712	5.34714	54.9321	2.48985	13.8759	10.8816	3.72633	3.84236	8.11636	2.93034	2.51152	2.11528	14.1653	3.54632	7.90304	3.17476	8.79324	13.4802	3.62077	6.21254	3.51626	1.90528	1.99591	2.67924	3.66913	3.31353	3.28297	2.06185	6.44933	3.96407	1.26036	1.79715	2.06458	2.78704	2.80932	2.87387	1.95517	2.49247	42.9661
37	LPS	BCG	7	0.1	1.77716	14.7627	2.86	1.81336	2.45779	4.00981	1.01316	7.28565	36.1524	2.37034	5.77017	9.08204	1.3786	3.55393	4.68386	2.84145	2.02978	2.4647	4.46473	1.70893	5.24458	4.81922	7.20993	3.39323	1.0492	1.72931	2.30373	2.48056	1.96754	4.17969	1.38003	1.23689	5.19293	2.58266	26.8184	4.1582	1.98535	1.46773	1.39937	1.93959	1.85042	1.91953	2.09192	2.29181	24.5976
39	LPS	sauton	8	0.1	2.29236	7.09799	2.29358	5.74506	17.6873	5.52598	5.19206	6.20388	7.90489	3.82615	15.4758	5.20402	2.21845	2.79174	13.7656	3.02216	2.54344	2.6813	6.56102	4.26529	1.54751	4.19521	7.5075	6.93292	2.59679	14.4661	6.3319	1.27492	3.95246	2.33751	2.2678	1.76015	2.00194	1.40382	9.06554	3.44235	1.02803	1.1994	2.18491	1.41231	1.87198	1.58712	1.77629	2.10678	42.2298
41	LPS	BCG	9	0.1	1.44467	7.39837	2.01075	3.21963	11.8864	3.35633	2.84376	1.21282	11.9741	1.67646	24.0404	27.7348	3.58201	2.11536	17.7989	1.78118	1.94867	1.78625	6.89953	3.1858	7.79226	2.64292	8.76339	6.87267	2.25575	9.7584	3.74257	1.80694	1.8855	2.62533	1.79941	2.01334	2.18115	1.70994	5.66656	3.94525	1.62077	1.93725	1.59169	3.06245	3.07623	3.06467	1.60838	1.66391	28.482
43	LPS	sauton	10	0.1	1.14166	9.66374	1.67421	4.54906	2.4199	4.78006	3.0974	1.76587	8.2379	2.5397	26.0621	21.0514	2.52528	1.8973	12.5846	1.80671	2.48784	1.36868	4.42255	3.81424	11.1468	2.55083	15.2701	5.94587	1.46334	3.92916	3.14075	1.144	1.46665	4.71688	2.80936	1.45635	2.95947	2.38399	15.1163	7.22387	1.38069	1.51823	1.22476	2.48239	3.00728	2.53573	1.35198	1.31279	27.3194
45	LPS	BCG	11	0.1	1.44603	7.80063	2.00611	3.22019	6.79281	4.12666	7.11902	2.21451	20.8303	2.29942	6.8812	36.4627	1.9266	1.74583	8.85982	1.22349	2.13226	1.9943	7.73645	3.77202	7.93342	3.17467	9.39237	11.7019	2.21608	5.82439	4.25211	1.44023	1.40024	4.2268	2.80529	2.32178	3.33282	2.26289	13.384	2.16631	1	1.72211	1.6171	3.56689	3.59102	2.76423	1.69386	1.9086	50.5913
33	LPS	BCG	5	0.33	4.94256	4.03909	4.05062	5.2987	5.76413	4.53454	2.78639	10.9055	20.2487	5.82186	17.89	10.9527	5.91749	7.32431	2	5.82746	2.02665	6.65775	27.5022	3.74945	7.14407	6.82023	3.95193	8.62907	2.87758	4.54232	7.98613	2.33459	1.77099	2.86845	1.58103	3.34166	2.2472	1.31147	25.7261	12.4789	1.40631	1.89728	4.08509	1.79869	1.72712	2.85097	3.28856	4.42535	16.2262
35	LPS	sauton	6	0.33	2.48202	10.2818	2.517	3.90776	6.00829	4.002	6.62434	4.27507	28.307	3.69791	17.3251	10.1448	3.60526	4.23533	14.0769	3.39297	3.31201	2.0043	13.7351	3.59052	7.5367	4.04545	10.2382	13.0521	4.38538	6.03888	4.20734	2.25145	1.75326	2.80026	3.6798	3.08939	3.21146	2.50958	7.38697	3.53933	1.2433	1.25636	2.3864	3.58724	2.88239	2.26188	2.55576	2.17263	37.4207
37	LPS	BCG	7	0.33	1.93159	13.2452	3.289	1.94929	2.38954	3.85902	1	3.08485	37.5146	3.1247	15.834	8.2791	1.45435	3.12824	6.95433	3.29785	2.6531	2.70526	4.57947	2.27253	7.08097	2.80158	8.73829	3.78004	1	1.73877	3.16163	2.83294	2.12756	5.00257	1.50963	1.21302	5.11249	2.04132	32.2433	6.15698	1.76729	1.5115	1.9736	2.33654	1.69477	1.48209	2.22293	2.14226	16.2224
39	LPS	sauton	8	0.33	2.73341	6.20649	2.59314	5.0509	16.9214	6.50633	4.09056	6.48978	11.0145	4.68232	19.5117	5.04696	2.92631	3.61746	10.1297	4.01815	3.23891	2.49061	9.00327	4.58747	5.46598	3.35222	6.8981	11.274	3.2496	13.7236	5.39823	1.20355	3.31522	2.23462	1.83479	1.36271	3.51516	1.78452	9.86682	4.17653	1.16797	1.67228	2.22802	1.83548	1.97798	1.95728	1.81731	2.28777	16.7681
41	LPS	BCG	9	0.33	1.57141	10.0026	2.00408	2.8844	9.83003	3.70256	5.05406	5.1556	20.5552	2.0804	26.2933	25.6691	2.57417	2.5362	15.2845	1.9007	2.35861	1.86118	7.73507	3.42258	5.89142	3.14462	12.8636	10.0273	2.58093	7.80486	3.49724	1.54456	1.34974	2.47445	1.74455	1.89472	2.40602	1.71084	6.17057	3.48012	1.33068	1.61649	1.55822	3.02785	3.45432	2.05189	1.52247	1.6612	30.6844
43	LPS	sauton	10	0.33	1.53575	9.88587	2.0894	4.0239	3.39325	4.29854	6.46347	2.54406	18.122	2.84955	19.5257	24.0157	2.66552	2.26346	11.9518	1.94652	3.42399	1.70448	4.65882	3.99201	8.7167	2.26188	13.8757	9.01865	1.82852	3.05721	3.96379	1.91756	1.36697	5.14278	2.81999	1.1664	4.47818	2.34361	18.7931	5.13793	1.24293	1.516	1.61151	3.57858	4.49746	2.07167	1.73769	1.64074	25.0299
97	nil	sauton	1	0.1	17.5048	1	1.25361	2.25236	2.27733	2.70518	1.64597	20.9107	1	9.63965	1	2	7.86361	36.9313	1	20.8741	2.22507	25.3505	45.6388	4.25959	3.83571	33.0329	7.58865	17.8646	3.64782	2.17153	25.8036	1.01456	6.48457	3.44386	2.08613	1.09871	7.245	1	221.855	57.7626	2.03905	4.85872	17.3285	2.88575	1	4.94098	10.0633	16.2854	1
99	nil	sauton	2	0.1	8.98775	2.79386	4.23048	6.88681	3.56446	6.37314	1.02448	11.8289	51.983	9.38514	13.8417	2.86977	17.0214	11.4345	10.9691	26.8304	3.84377	12.6379	7.48559	4.65703	18.1501	10.7497	9.60056	10.47	5.41547	3.52643	25.6711	5.8379	3.94498	7.10044	1.87637	1.04552	4.00746	4.08212	248.733	23.0551	1.74708	4.13001	10.5049	2.1915	1.9459	1.34151	5.35038	5.10857	1
10	nil	BCG	3	0.1	5.31238	3.6907	6.7186	6.82933	14.8831	3.93011	4.64303	3.41953	39.5262	10.3072	8.93652	3.57781	6.117	11.9613	15.4474	8.7167	2.16764	11.1919	19.9938	5.09763	7.97916	12.7156	1	12.2874	3.85522	8.90678	16.7563	4.12183	1.98298	5.42895	3.74385	2.51242	5.04765	3.70216	59.508	12.1182	1.87052	3.51457	8.57008	2.80943	2.47633	4.15993	3.79663	4.35852	39.199
10	nil	BCG	4	0.1	4.331	3.77446	5.23906	19.234	82.8996	10.4849	3.82367	7.77398	16.2116	7.12681	5.849	6.9106	3.56017	7.05579	4.08786	7.04615	1.25048	9.00643	28.9479	6.01902	4.22366	4.65432	2.22268	4.48054	3.09397	56.646	31.5356	3.14171	3.06714	4.7754	2.3113	2.77701	7.75356	3.15961	31.2592	11.8336	1.40762	3.38357	7.57822	1.51025	1.68168	3.17852	3.79011	3.05177	21.6383
10	nil	BCG	5	0.1	3.34165	6.71826	4.40229	4.11379	3.59064	3.49958	3.07615	4.31543	24.716	5.40995	6.27118	11.2015	4.04085	5.11885	4.51111	5.43574	1.24492	4.94007	19.2137	2.58806	5.96125	6.91685	3.84423	4.70896	2.80166	3.78824	6.40397	3.29193	2.641	2.04281	1.58472	3.02979	1.07379	1.6067	27.1239	4.7807	1.40011	2.04602	4.3475	1.26103	1.40781	3.90392	3.29781	3.10481	14.8016
10	nil	sauton	6	0.1	6.9195	2.36947	5.04409	4.45129	6.94593	2.91428	2.08367	8.27943	1	6.0829	7.62037	9.6756	6.08445	11.1466	5.60196	10.9853	1.07265	7.87178	38.666	4.04009	2.15028	11.5069	2	10.7349	3.97493	7.89448	14.9633	4.73791	2.14522	2.55713	2.89412	3.04124	2.61904	2.70472	30.1305	10.164	1.16679	1.91641	7.50416	1.41996	1.25774	3.11339	4.48111	5.42996	30.0897
10	nil	BCG	7	0.1	6.82481	2.96892	3.31445	7.23083	6.18889	4.54147	1.75402	8.87171	1	7.692	1	5.30521	7.05549	13.9345	12.628	14.6473	3.66071	10.9601	26.8867	4.32474	5.5244	13.5654	4.7807	8.29874	1.51641	4.85952	13.5236	5.18342	3.17581	2.56053	2.17902	2.42066	3.65233	3.56135	127.531	38.5013	2.0593	5.26986	9.22598	1.30196	1.11804	4.48235	5.7218	6.86056	1
11	nil	sauton	8	0.1	4.00778	6.36341	3.09228	11.4064	26.5236	8.2027	10.7723	15.9585	7.79383	6.56418	20.3365	3.72623	1.69247	6.86806	5.06677	5.82197	2.94889	4.44716	19.9201	5.95009	6.27575	5.39296	7.56112	31.9113	5.26219	21.8922	12.6367	2.46563	6.65545	2.41821	3.11135	2.8566	3.26896	2.22604	21.6609	5.52962	2.11275	2.84324	4.62798	3.37361	1.04847	4.74732	2.62928	2.74539	67.4881
11	nil	BCG	9	0.1	2.70672	6.99313	4.03478	3.84592	6.85208	3.45847	2.71656	2.82834	29.6775	2.77363	13.5058	10.1321	4.16989	4.44991	7.39623	3.62024	2.30457	4.27554	16.8484	2.26096	3.13088	3.81528	4.80359	6.50983	3.1715	6.96676	4.48752	1.99074	1.78323	1.66035	1.50673	2.56766	1.77091	1.10307	12.8956	7.64544	1.28374	1.49737	2.88062	1.6086	1.48865	3.59362	1.9076	2.03254	63.058
11	nil	sauton	10	0.1	2.01145	10.7635	2.37602	4.75094	2.70331	4.72449	9.52688	4.75355	36.67	3.6172	25.2933	13.8793	3.55475	3.70095	11.1828	2.81455	3.17799	2.10962	10.3811	3.71401	7.51631	3.44874	11.5242	17.4778	2.32864	3.20054	3.73085	2.23294	2.27216	2.18645	2.07021	1.49947	3.4677	1.63784	17.3796	6.17678	1.73077	1.23229	2.00697	3.04035	2.08653	3.13275	1.45235	1.41443	18.4944
11	nil	BCG	11	0.1	2.1483	13.3044	3.28548	6.457	9.05014	5.43706	4.20268	1.16584	29.6557	3.57247	12.3181	17.6298	1.47211	5.6051	5.48511	2.18896	3.43611	3.23966	15.5337	5.05933	9.59187	3.63597	5.05269	14.532	3.59525	7.56498	4.82867	1.93591	1.63193	2.05048	2.30116	2.41275	2.51056	1.60187	22.1047	1.27978	1.63824	1.06493	2.67269	2.77623	2.14252	2.6001	1.41554	1.61714	42.0356
11	nil	sauton	12	0.1	1.0937	8.15511	1.72067	1	1	1	2.57642	2.42942	27.1438	1.8967	2.08505	6.34044	1	1.92039	6.44177	1.72572	1.97057	1.64746	9.01411	1	5.2638	1.838	7.50873	4.40267	1.74703	1	1	1.23735	1.04064	1	1	1	2.7398	1.22194	11.194	1.34587	1.30877	1.03832	1.10577	2.0042	1.48435	1	1	1.09516	13.5905
49	Pam	sauton	1	0.1	4.70344	3.01298	2.98238	2.60352	13.4192	2.91286	1.17464	6.40333	45.2909	3.07102	4.93112	6.71536	11.5176	7.18578	3.14924	5.78364	2.02481	6.77123	22.8758	2.42976	4.83094	7.34981	2.87149	6.74822	4.16835	12.0907	6.14733	1.74139	6.27026	2.5197	2.23005	3.78345	2.72181	1.18401	41.6889	18.9296	1.33284	3.55717	5.39519	1.82789	1.71655	4.81941	4.50569	4.56385	1
51	Pam	sauton	2	0.1	3.31032	5.97787	3.71186	3.5007	4.99943	9.29082	2.71936	8.42471	96.1153	2.58349	28.9377	3.05954	12.8872	3.92914	3.04328	7.27647	2.43313	3.77524	2.756	2.75672	6.44774	2.76096	7.77646	6.97283	5.19959	5.81976	5.77132	9.22309	3.96681	8.94288	1.40861	2.14294	3.84115	2.48124	65.3761	10.8234	1.7669	2.22738	4.35372	2.87848	3.44414	3.72388	3.06323	3.4015	1
53	Pam	BCG	3	0.1	2.59367	4.71411	3.31105	3.57634	11.0683	4.23651	9.3926	3.44042	17.5871	2.38915	22.0505	2.14318	4.58898	3.39536	7.02164	3.0284	2.27135	3.92176	6.84251	3.1161	7.25572	2.43261	4.87872	12.4574	2.86392	8.87971	5.61129	2.15065	2.85351	4.20852	2.62609	1.89095	2.15406	1.62266	13.6831	6.22937	1.24426	1.52073	3.06471	2.80762	2.08835	3.85439	2.16135	2.22664	11.7101
55	Pam	BCG	4	0.1	2.24299	1.28123	3.0274	9.62448	49.9672	8.65254	5.58615	4.45933	1	2.18505	21.2399	11.783	6.72039	4.18983	16.6424	3.46784	3.14524	5.39132	12.9436	5.08067	1.08221	4.04086	7.28817	14.9459	1.80998	29.7953	12.2504	1.7274	5.01541	4.38443	2.37674	1.89876	5.13545	3.06029	12.1061	6.31	1.45375	2.76272	3.65853	2.54182	3.64494	2.43762	2.70641	2.87644	10.0768
57	Pam	BCG	5	0.1	2.71541	3.58977	4.26745	3.22956	13.413	3.36144	4.7062	4.39087	37.5567	2.86643	12.4952	16.5192	8.07513	4.66651	8.03726	4.71098	2.7837	4.12757	17.9503	3.15187	8.61464	5.30325	7.40829	7.79656	2.84598	13.2446	3.97271	2.88141	5.17199	4.08907	2.45566	6.22582	1.79247	2.0787	12.8392	3.67838	1.54832	2.22101	4.21322	2.82586	3.21857	6.06866	4.67497	4.64966	18.7183
59	Pam	sauton	6	0.1	2.65518	7.45913	3.43312	2.87535	11.8469	5.02063	6.11705	3.29573	21.7246	2.51302	34.7473	14.0849	6.65196	3.18285	6.9847	3.78701	4.00577	2.8411	13.8721	3.24605	8.87323	4.42495	10.7325	14.1113	5.02737	12.779	4.74711	3.12529	3.43189	5.72545	4.20813	5.52178	2.33283	2.88907	5.44871	7.12283	2.46165	2.02607	3.07855	3.84282	3.53163	4.16261	3.70747	3.93499	20.3865
61	Pam	BCG	7	0.1	4.08099	4.05321	3.00433	3.98681	10.8266	5.26255	1.99273	6.51427	28.5624	3.65881	12.1071	7.81332	6.90422	5.33296	5.31413	7.5696	2.86693	5.46387	10.3397	2.9859	6.02137	10.1241	12.9764	5.97505	1.3419	12.1933	5.18629	3.68503	4.70045	6.89021	2.00437	2.8256	5.3849	2.81003	44.434	8.82592	1.89363	2.43923	4.8304	1.60216	1.97579	4.98698	4.93637	5.00928	2
63	Pam	sauton	8	0.1	3.12695	4.83993	2.50419	3.95576	19.2392	5.43864	8.4052	11.3554	71.7376	3.89697	27.0879	2.30972	4.18426	5.58515	11.225	4.95539	2.05617	4.17255	14.3643	3.25879	3.59646	4.03403	5.69876	19.9326	3.05363	18.7185	5.47242	1.74226	6.88974	2.53974	3.05735	2.18588	3.21394	2.17782	9.84946	1	1.94615	2.21885	4.4815	3.1471	2.65025	3.6869	3.67383	4.00221	33.7969
65	Pam	BCG	9	0.1	3.51082	3.8752	3.55643	6.23755	24.4236	8.14233	3.72482	1	5.13325	3.70058	15.3077	16.4478	10.2595	4.58528	6.57704	5.5122	2.58107	4.75722	16.9172	4.35135	7.6652	4.64057	6.88809	5.97103	2.9811	24.6123	8.48473	1.49477	3.63763	2.56088	2.25131	6.02949	1.87165	1.00775	6.85085	3.56543	1.86818	3.10012	4.19172	1.86086	1.66999	6.53877	3.48651	3.00753	5.18928
67	Pam	sauton	10	0.1	3.97819	2.76257	4.58134	6.54054	15.96	9.89884	3.43061	1.57865	1	3.70431	41.0907	14.9965	14.4006	5.24822	6.06601	6.24578	2.276	5.94764	18.6216	3.8842	5.80228	5.04028	12.7118	6.31307	2.86529	15.9189	8.7102	2.23067	3.65563	7.46611	2.68381	4.7096	2.44533	2.36673	33.7253	12.5256	2.3499	2.4711	5.20133	2.96998	2.34119	4.42503	4.95552	5.05141	1
69	Pam	BCG	11	0.1	3.61639	4.34034	3.36244	7.23064	12.8298	7.27166	5.62118	10.4048	1	4.07764	1	16.5274	6.45235	3.75731	4.34788	3.31607	1.76109	3.99942	15.3837	3.69726	5.15721	5.03002	6.06613	8.94373	2.81625	13.0272	6.71227	2.42418	4.49484	4.54326	4.37575	4.87565	2.78079	1.49636	23.1566	5.26604	1.67687	1.40836	4.10482	2.18741	2.29645	4.22721	2.55265	2.99351	24.3634
71	Pam	sauton	12	0.1	6.45097	2.20394	2.36164	2.2451	8.86665	1.73349	2.68544	13.298	1	4.04198	41.0422	1	6.71482	9.64308	2.75578	9.43123	1.34029	8.54265	27.4111	1.74125	3.94526	8.02246	4.82862	4.8776	1.95482	8.17729	6.97317	1.56695	1.51001	4.8288	3.17459	2.0498	5.88516	2.86281	47.0167	24.2746	1.60071	3.887	7.27273	2.79648	2.72161	2.16753	5.20761	6.44928	55.1506
49	Pam	sauton	1	0.33	5.6822	1.79839	3.82176	3.65869	15.6194	3.09227	1.95496	11.8627	9.17309	3.95844	7.75531	10.4805	13.4093	11.1226	3.58049	7.31947	3.15258	10.626	27.5442	3.20699	6.4758	7.79739	6.11733	5.18064	5.83248	14.0037	6.38678	1.73368	5.47356	3.86272	2.91939	3.3439	2.91713	1.31642	57.4581	25.9061	1.71333	3.31311	6.70289	3.63511	2.70773	4.06458	4.32999	5.60787	25.6997
51	Pam	sauton	2	0.33	3.22357	5.37059	4.0313	2.86449	4.74832	8.32945	1.87946	5.7979	76.7029	3.54331	7.12819	3.32921	9.38946	4.29611	2.29686	7.70631	3.29115	3.95718	3.86603	3.04406	6.41494	3.30006	9.15435	7.61198	4.91064	4.55978	5.52703	8.24417	3.80228	8.98443	1.66468	1.74558	2.69049	1.43025	72.9774	9.58125	1.66182	1.55706	4.1	2.21387	2.70907	2.12327	2.47819	3.24706	11.3731
53	Pam	BCG	3	0.33	2.90628	4.89401	3.63697	3.96833	11.8106	4.97473	8.95261	4.04634	4.71516	3.3258	18.4471	5.56336	4.3978	4.47118	7.15651	3.63185	3.65351	5.15939	9.61953	3.99668	5.93494	4.69972	7.92708	18.2457	3.4473	9.22359	6.28309	1.87753	3.27993	4.8481	2.7343	1.72118	3.59193	1.91901	20.3499	7.76568	1.8529	1.81521	3.94781	3.62624	3.31491	3.55174	2.10409	2.61331	28.5427
55	Pam	BCG	4	0.33	2.28343	1.3716	2.50812	7.75827	44.5797	7.34907	7.39303	2.55213	4.71303	2.50267	31.1343	7.09667	4.77344	4.70774	18.2165	3.60243	3.33319	5.94867	17.1249	5.26948	3.08633	3.24664	3.98432	13.8306	2.04298	29.3058	14.3046	2.12457	3.74632	5.62392	3.31985	1.50127	6.9355	3.29935	15.1942	7.63648	1.49267	2.40841	4.11054	4.00792	4.30829	2.76306	3.15391	3.45229	13.2179
57	Pam	BCG	5	0.33	3.20458	4.46711	3.60179	3.66711	13.5158	4.14333	5.07652	4.39923	17.9952	4.63811	19.5454	11.3052	7.25886	5.58416	5.86963	5.28763	3.10932	4.5692	24.7151	3.11823	8.76826	7.44984	9.98045	8.99986	3.32483	10.5934	3.81152	2.7489	4.59064	4.19919	2.42377	5.48745	2.32893	1.4729	14.652	6.07097	1.74364	2.09242	4.11021	3.40787	3.4194	4.98611	4.50579	4.47001	14.0631
59	Pam	sauton	6	0.33	2.19916	5.32149	2.80966	3.06593	10.7011	4.89654	5.09443	4.25771	12.7951	2.93096	17.593	12.3164	5.69527	3.38368	7.54971	4.05035	3.14175	2.66835	12.2602	3.31213	7.72262	3.43715	8.15155	13.3088	5.72298	8.4225	3.82019	2.53161	2.36031	5.27883	3.63421	3.47111	2.74526	2.25969	6.40429	5.59912	1.51176	1.40895	3.04272	3.04732	2.84021	2.3678	2.90493	3.45317	28.826
61	Pam	BCG	7	0.33	4.57618	3.26999	2.91171	3.72942	11.8673	6.76955	1.23812	8.8944	17.2416	3.71772	16.8346	5.9587	5.92174	5.79367	2.99474	7.07315	2.28752	5.428	12.2605	2.56101	6.31487	8.59396	12.0395	5.02035	1.36731	8.8	5.17494	3.39286	4.01704	7.03178	2.02764	2.18978	7.72566	2.36668	47.5125	10.9638	1.88091	2.80769	4.43101	2.1751	2.23594	3.18179	5.25514	6.15284	8.42903
63	Pam	sauton	8	0.33	3.24054	4.57528	2.63108	3.81246	23.6724	6.65922	12.6297	10.8785	4.27929	4.69833	11.294	2.75988	4.55414	6.84701	3.76045	5.23559	2.93837	4.34279	13.0146	3.47104	3.66962	4.37834	5.85338	22.087	3.04757	14.9324	5.89111	1.71636	5.96537	2.57654	2.62946	2.11812	2.7895	1.9929	10.7617	2.56007	1.68532	1.91239	3.96995	3.30866	2.43506	2.45363	3.50326	4.08736	38.2551
65	Pam	BCG	9	0.33	2.51129	4.58395	3.14461	6.78961	23.7938	5.96531	4.32055	4.29009	13.5139	3.28997	34.5996	11.6096	7.2624	4.87345	7.71728	6.2351	2.64205	4.46398	14.6887	4.1053	4.17115	5.29205	5.71148	6.83645	2.89759	18.5394	7.23405	1.54013	3.2076	2.16335	1.65145	4.02768	1	1.19385	8.11221	5.55036	1.70281	1.52803	3.12623	1.89606	2.02338	3.8801	2.83907	2.76874	12.4512
67	Pam	sauton	10	0.33	4.56968	2.35165	5.01446	6.88297	17.9389	8.03358	5.48555	11.2146	8.2744	4.04864	23.4843	13.4873	14.2393	6.29342	3.60524	8.74777	2.33943	6.50567	24.0595	4.43231	7.39699	4.78	6.69149	13.7386	3.51348	11.5149	9.30641	2.62116	3.38726	8.55481	5.67118	3.73994	4.7888	1.98792	47.7079	27.5393	2.34539	3.85603	6.61734	3.41794	4.22825	5.81628	5.03175	5.95449	16.7233
69	Pam	BCG	11	0.33	2.95904	3.95236	4.07056	7.03643	13.7297	6.3997	4.24807	5.78387	32.8394	4.34726	9.95657	15.4601	7.29839	3.91258	2.0409	3.70877	2.25194	5.3801	15.6342	3.91348	5.62311	7.42059	3.82164	12.3668	3.78799	10.7035	6.86621	1.78778	4.41402	5.48923	3.55607	5.16443	3.48122	1.63451	21.9965	5.15858	1.40687	1.59234	3.40909	1.92222	2.46744	3.2676	3.05483	3.2818	12.6908
71	Pam	sauton	12	0.33	5.40511	1.55819	2.0593	2.19378	7.90206	1.53964	2.70665	7.60708	6.78222	3.7311	4.77871	2.19474	4.70907	7.50397	3.40495	8.30561	2.37371	8.94869	28.1143	2.19917	5.15827	6.70693	6.64973	3.93533	1.95829	4.65828	6.02416	1.34145	1.94116	4.32029	2.73802	1.90851	4.02388	2.06087	45.6709	16.9894	1.44282	2.71192	6.29774	2.44184	2.81187	2.01688	5.26108	5.04619	19.0521
73	PPD	sauton	1	0.1	5.31653	2.58021	3.94086	4.34493	5.40721	5.15444	3.23871	10.3986	43.7836	3.69921	60.3418	10.5055	9.07524	6.478	9.3567	3.69714	1.46076	5.14452	14.5961	2.61129	4.60072	6.40227	4.96201	2.34514	4.31842	5.29144	5.83924	1.36328	3.17844	3.24526	1.66417	3.32112	2.0335	1.0285	62.6199	26.2436	1.37247	2.60557	3.59103	1.12104	1.1817	5.89776	3.25281	3.6124	41.4575
75	PPD	sauton	2	0.1	9.71372	3.60655	3.76758	8.41125	3.72628	15.2204	1.16534	10.4709	175.782	7.45119	14.8324	1	10.6661	13.4585	37.045	32.3126	4.65267	12.0196	15.0627	5.56044	13.5788	13.0943	10.3948	1	4.17723	2.96653	24.6118	7.43338	4.64851	7.67565	3.50798	1.75933	6.08239	3.52144	244.49	21.7146	1.93097	3.24764	11.1865	1.66227	1.18412	5.26719	5.78534	7.51226	41.6581
77	PPD	BCG	3	0.1	3.14023	10.2558	4.48288	13.2235	29.9622	14.5996	18.9795	51.4539	24.3471	4.54548	64.5849	18.14	123.92	5.11805	28.8522	2.80476	2.49998	3.46609	8.5478	6.61831	5.28042	3.40718	6.67505	15.5456	2.63279	23.2091	11.4984	2.66592	8.03088	4.08439	1.9478	4.10611	1.81734	1.43809	11.7034	9.32328	1.58009	1.61252	2.63087	1.59855	1.32661	4.60458	1.69141	2.1522	28.793
79	PPD	BCG	4	0.1	4.94897	1.02062	4.16061	24.5694	150.529	12.9321	3.07172	18.5232	38.2953	4.2515	56.2933	4.63061	27.3154	10.8069	9.86795	8.55188	2.69059	12.0095	30.9933	8.44747	1.29311	12.8423	8.4904	4.14569	2.65579	90.0159	59.2231	2.96245	3.66091	4.94425	3.19603	3.03095	4.19881	3.92699	41.1948	23.1844	1.30516	3.07933	10.021	1.96657	1.89749	2.52258	3.91629	4.40048	1
81	PPD	BCG	5	0.1	8.83253	1.73584	2.52476	6.56331	8.16468	2.5214	5.13509	19.6824	17.6953	5.97606	56.1071	12.1979	79.4705	13.8639	9.83496	15.092	1.9064	15.1285	44.3448	5.08589	11.6262	24.6504	11.1278	2.45704	3.09753	6.73972	21.9401	2.40803	1.96536	4.66446	5.1951	1.99214	2.41666	1.92937	73.4912	18.5034	1.5201	3.63408	10.2691	2.77777	3.15223	3.22953	10.9935	10.7431	29.6613
83	PPD	sauton	6	0.1	4.90207	3.77068	4.26319	4.93658	6.8056	3.53141	1.20945	14.2136	49.513	5.37389	7.84557	3.22627	31.3475	7.41157	3.95126	8.51068	1.06351	6.76778	10.4617	4.17011	8.55128	10.7599	10.1341	3.97819	2.5025	6.83518	11.4655	3.41535	2.19793	6.44397	3.48973	2.33054	4.1061	3.9153	80.9147	32.2532	1.53966	3.68834	5.89343	1.35298	2.30304	3.22704	5.18674	5.61597	1
85	PPD	BCG	7	0.1	2.12234	7.66151	2.96386	2.23244	2.51458	3.90953	1.98048	9.17008	14.769	3.1511	16.3334	10.8485	19.084	3.19348	3.18707	3.14095	2.24419	2.3712	4.21089	2.55839	7.72478	3.50978	5.92175	9.07322	1.44665	3.4817	3.45634	3.87546	3.32494	4.4125	1.9881	1.59818	4.67688	2.85732	36.2924	7.2272	1.70799	1.53122	1.9705	1	1.46201	2.30324	2.42853	2.61874	7.75394
87	PPD	sauton	8	0.1	1.7559	7.72995	2.95707	4.98643	19.049	5.77883	4.48184	4.42337	14.9338	3.97703	15.074	7.15428	1.80736	2.5026	10.4593	3.06841	3.39688	2.49031	5.83352	3.96076	8.0937	4.18184	11.1938	12.8665	3.48868	18.6935	6.54657	2.05209	3.78548	3.35355	2.84278	1.08833	3.61309	2.35933	13.1414	1.36872	1.53082	1.48634	2.11729	3.13478	2.69509	2.16427	2.105	2.22085	18.1371
89	PPD	BCG	9	0.1	1.14809	6.01292	2.30376	3.27509	11.751	3.24941	3.37616	4.12916	25.5556	1.81201	49.6506	36.3764	23.0184	2.64886	21.4845	1.89756	2.26326	1.84492	7.40068	3.89303	8.77234	1.84355	14.2316	12.5165	2.65709	10.6693	4.1145	2.8946	2.05718	2.27747	2.22988	2.75884	1.83732	2.16603	7.05189	4.39916	1.60143	1.63677	2.14906	3.75085	4.34107	4.04792	1.61645	1.92855	38.7687
91	PPD	sauton	10	0.1	1.44224	7.33433	2.89834	3.80181	3.69035	4.45143	4.50205	3.72238	20.5234	2.76908	27.8901	27.2569	2.94653	2.24059	9.72027	2.50471	3.51605	1.98932	7.69276	4.52293	9.03544	2.11866	9.78185	14.2117	3.07268	3.95368	4.87533	3.15732	2.39187	4.96976	2.84355	1.78611	3.45653	2.54868	26.4333	6.73141	2.09989	1.1806	2.75665	4.20539	3.99346	3.25975	2.25575	2.3028	31.5599
93	PPD	BCG	11	0.1	2.87028	4.84331	5.26565	8.01815	15.3504	6.89233	5.63322	13.3674	27.2266	4.74855	5.05921	27.8555	21.5534	4.44705	8.76273	3.60592	1.77415	4.41961	13.9351	6.19136	7.86871	4.51086	4.54416	7.02303	5.85541	16.1845	13.0864	4.19042	2.89559	4.23639	2.32391	4.8705	2.70596	2.02168	38.6415	11.7693	1.22798	2.13608	4.46074	1.79217	1.82274	4.11643	2.62577	3.80129	21.3462
95	PPD	sauton	12	0.1	1.31879	7.49347	2.31788	1.1117	1.15148	1.36156	1.90871	1.06779	11.2747	2.94124	2	11.1485	3.06509	2.39273	2.72594	1.76204	1.6952	2.05453	7.37716	1.59046	7.40639	3.39075	10.7031	5.80392	2.35036	2.31075	1.73625	1.93169	1	2.08216	1.63883	2.04786	1.91986	1.68486	22.3745	3.37419	1.11431	1.17748	1.49296	2.31745	1.69777	1.93332	1.45594	1.59933	23.3991
1	SEB	sauton	1	0.1	1.11556	3.61323	1	1.36981	2.6312	2.62849	2.53203	25.684	1	1	66.1014	39.4931	102.985	1	49.5241	1	2.01413	1.03699	3.54776	1.59168	5.56459	1	21.4234	7.69462	2.54647	3.46001	1.74803	1	8.68693	5.67164	3.61388	3.59649	3.52905	2.19964	5.25143	6.34364	2.10323	2.14066	1	2.9539	4.13667	3.07108	2.05371	2.26507	53.162
3	SEB	sauton	2	0.1	1.48541	7.88836	1.93383	2.0398	1.14605	5.48147	3.75533	19.4414	33.3514	2.09347	56.6138	7.03991	74.2015	1.33251	27.2872	2.55387	2.51078	1.13248	1	1.68198	6.95855	1.14241	11.6477	5.76061	3.16662	1.78717	2.49555	7.41417	6.70566	8.78867	2.2698	2.04994	4.25925	2.50072	13.1324	2.17971	1.55411	1.55918	1.50731	2.2987	2.86769	2.63467	1.73553	2.00808	19.7852
5	SEB	BCG	3	0.1	1	7.72288	1.71916	4.88446	16.505	4.90422	14.953	34.0936	16.9818	1.45636	143.014	24.1396	90.2596	1.76697	97.8118	1.19095	2.40042	1.24155	3.20016	3.85378	6.03466	1.34732	17.2128	20.3132	1.81776	14.8475	4.7972	1.56741	6.93239	5.02431	3.50429	2.4017	6.25017	2.65216	3.26413	3.15454	1.45659	1.54989	1.40297	4.52034	4.41643	2.66358	1.48146	1.64411	55.1426
7	SEB	BCG	4	0.1	1.56266	2.50642	1.83728	10.3991	58.4818	9.73114	4.52365	34.9886	14.7209	1.60679	158.23	27.7282	72.313	1.98298	88.2025	2.14361	3.07382	2.37732	6.33529	5.75544	5.76757	2.40547	10.6083	9.39925	1.64298	50.4463	14.0377	1.81551	6.66827	4.2607	2.3148	2.74513	4.87876	4.0584	6.1087	3.95588	1.5817	2.23504	2.0396	3.3461	2.69468	2.07192	2.50047	2.49169	23.3851
9	SEB	BCG	5	0.1	1.72454	5.44848	2.00925	3.61347	4.94681	4.5695	7.55091	65.3616	11.1166	1.34372	140.764	84.7028	288.944	2.22536	86.1612	1.72895	3.0099	1.30194	7.69662	2.96478	6.71319	2.87709	18.1029	15.9893	2.06677	8.36468	4.35176	1.99394	9.04554	5.33487	3.94496	8.98179	3.08745	2.0657	2.45941	3.50062	2.20047	2.13909	1.83618	4.06383	4.29875	2.72586	2.98977	3.39742	43.6552
11	SEB	sauton	6	0.1	2.9322	5.02453	2.5886	4.27399	13.2821	7.33231	17.1939	73.2491	26.7194	1.89956	124.085	57.1859	531.688	3.43936	61.4287	2.8649	2.21849	2.23042	12.6584	3.64329	9.45453	5.02463	8.00618	43.9671	4.16928	13.829	6.30452	4.11665	10.8985	6.65656	6.9504	10.9279	3.94049	2.80056	1.95079	8.79915	2.41456	2.00908	2.75496	3.56998	3.89195	3.81316	4.14534	4.06793	39.7927
13	SEB	BCG	7	0.1	1.4422	5.61507	1.64387	2.90108	4.6696	4.57446	2.88086	75.8226	22.5757	1.682	121.956	62.2221	222.315	1.77824	81.1481	1.99633	2.65993	1.58328	2.76584	2.9856	7.13062	2.57868	13.9378	10.2345	1.12978	5.73555	4.25554	3.32661	10.0054	9.91477	3.83319	5.0433	5.50886	3.90879	9.00601	6.93733	2.64695	1.78222	1.5396	3.17431	2.99167	2.29314	3.13671	3.27709	6.62695
15	SEB	sauton	8	0.1	1.05392	3.7688	1.15701	2.61497	15.0135	3.36665	13.6605	34.0427	12.2785	1.55612	98.0222	12.8784	89.1211	1.58651	50.0122	1.54925	2.02929	1.0688	3.07846	3.06222	8.43905	2.12907	15.8732	30.5396	1.79886	14.8981	4.68561	1.69213	8.41921	5.11531	5.15052	2.53558	4.64064	3.35067	2.1282	1.99733	1.68194	2.29422	1.64364	4.53885	4.61458	2.59363	2.33165	2.56248	77.0358
17	SEB	BCG	9	0.1	1.38881	2.44561	1.15	3.63077	13.3944	5.09116	6.44595	53.0164	7.35737	1.13589	143.401	91.6893	262.335	1.1503	86.2002	1.37761	2.11895	1	2.96377	2.37308	5.03309	1.8587	14.9416	9.77096	2.09942	13.0748	4.1937	1.28496	7.83745	3.88251	2.72289	5.72981	1.11107	1.38777	1	3.77654	1.41414	1.95338	1.07697	2.01938	2.5928	2.32451	1.96612	1.83894	60.7674
19	SEB	sauton	10	0.1	1.55701	4.87275	1.25649	2.15548	2.16628	3.3959	8.27885	22.4294	9.98208	1.67376	112.908	44.9794	72.6172	1.54975	74.9578	1.7487	3.12042	1.2191	4.2483	2.61714	8.2216	1.98017	20.0471	15.1259	2.25774	2.5221	2.86985	1.62562	8.22677	6.71456	4.64375	2.90957	3.88812	2.88634	5.29955	7.15689	2.07311	1.53633	1.71552	3.90836	4.16312	3.52952	2.3205	2.40979	42.3876
21	SEB	BCG	11	0.1	1.33359	5.70779	1.39252	4.93468	10.3927	5.4121	5.86336	35.8968	3.89277	1.59744	65.0255	61.6669	105.717	1.25254	55.9086	1.42906	1.7746	1.52266	4.47767	3.66982	5.47149	1.67826	11.4188	15.7287	2.25516	12.4487	6.10723	1.67371	7.5805	4.42907	4.83919	4.29055	3.56361	1.9306	7.89084	2.98977	1.53802	1.78204	1.5959	2.68568	3.19259	2.56397	2.01651	2.29406	50.5625
23	SEB	sauton	12	0.1	2.3802	2.78794	2.50166	2.45669	6.23299	3.43454	2.42996	56.6919	2	2.50041	31.12	44.5586	478.051	3.92415	31.071	3.43741	1	2.42154	11.3127	1.85004	4.20079	3.53044	5.03103	5.75715	1.87536	5.9437	3.99383	2.79344	10.3986	3.47052	2.16946	8.40088	1.74976	1.47395	8.16899	5.84566	1.48824	1.58878	2.58047	1.36113	1.54158	2.0989	2.24255	3.08419	25.504
[truncated: 10 more columns]
